# Supplementary material for: Crystal structures of 1,4-di­aza­bicyclo­[2.2.2]octan-1-ium 4-nitro­benzoate dihydrate and 1,4-di­aza­bicyclo­[2.2.2]octane-1,4-diium bis­(4-nitro­benzoate): the influence of solvent upon the stoichiometry of the formed salt
Source: Acta Crystallogr Sect E Struct Rep Online. 2014 Jun 23;70(Pt 7):31–5. doi: 10.1107/S1600536814011532 (PMC4120614; doi:10.1107/S1600536814011532)
Supplement: Supplementary file 1 [file e-70-00031-sup1.cif]

##############################################################################
#                                                                            #
# This CIF contains the data in a paper accepted for publication in          #
# Acta Crystallographica Section E. It conforms to the requirements of       #
# Notes for Authors for Acta Crystallographica Section E, and has been       #
# peer reviewed under the auspices of the IUCr Commission on Journals.       #
#                                                                            #
# Full details of the Crystallographic Information File format               #
# are given in the paper "The Crystallographic Information File (CIF):       #
# a New Standard Archive File for Crystallography" by S. R. Hall, F. H.      #
# Allen and I. D. Brown [Acta Cryst. (1991), A47, 655-685].                  #
#                                                                            #
# The current version of the core CIF dictionary is obtainable from          #
# ftp://ftp.iucr.org/pub/cif_core.dic.                                       #
#                                                                            #
# Software is freely available for graphical display of the structure(s)     #
# in this CIF. For information consult the CIF software page                 #
# http://www.iucr.org/resources/cif/software.                                #
#                                                                            #
# This file may be used for bona fide research purposes within the           #
# scientific community so long as proper attribution is given to the journal # 
# article from which it was obtained.                                        #
#                                                                            #
##############################################################################
data_1
_audit_creation_method     SHELXL-97
_database_code_depnum_ccdc_archive     'CCDC 1004283'
_chemical_name_systematic
;
1,4-Diazabicyclo[2.2.2]octan-1-ium 4-nitrobenzoate dihydrate
;
_chemical_name_common     ?
_chemical_formula_moiety     'C6 H13 N2 +, C7 H4 N O4 -, 2(H2 O)'
_chemical_formula_sum     'C13 H21 N3 O6'
_chemical_formula_iupac     'C6 H13 N2 +, C7 H4 N O4 -, 2H2 O'
_chemical_formula_weight     315.33
_chemical_melting_point     ?
_symmetry_cell_setting     monoclinic
_symmetry_space_group_name_H-M     'P 21/c'
_symmetry_space_group_name_Hall     '-P 2ybc'
loop_
    _symmetry_equiv_pos_as_xyz
    'x, y, z'
    '-x, y+1/2, -z+1/2'
    '-x, -y, -z'
    'x, -y-1/2, z-1/2'
_cell_length_a     6.59820(10)
_cell_length_b     6.60740(10)
_cell_length_c     34.4574(6)
_cell_angle_alpha     90.00
_cell_angle_beta     94.8090(10)
_cell_angle_gamma     90.00
_cell_volume     1496.95(4)
_cell_formula_units_Z     4
_cell_measurement_reflns_used     7046
_cell_measurement_theta_min     3.8590
_cell_measurement_theta_max     76.3271
_cell_measurement_temperature     100(2)
_exptl_crystal_description     prism
_exptl_crystal_colour     colourless
_exptl_crystal_size_max     0.30
_exptl_crystal_size_mid     0.30
_exptl_crystal_size_min     0.20
_exptl_crystal_density_diffrn     1.399
_exptl_crystal_density_meas     ?
_exptl_crystal_density_method     'not measured'
_exptl_crystal_F_000     672
_exptl_absorpt_coefficient_mu     0.942
_exptl_absorpt_correction_type     multi-scan
_exptl_absorpt_process_details     '(CrysAlis PRO; Agilent, 2013)'
_exptl_absorpt_correction_T_min     0.88844
_exptl_absorpt_correction_T_max     1.00000
_exptl_special_details
;
;
_diffrn_ambient_temperature     100(2)
_diffrn_radiation_type     CuK\a
_diffrn_radiation_wavelength     1.54184
_diffrn_radiation_source     'SuperNova (Cu) X-ray Source'
_diffrn_radiation_monochromator     Mirror
_diffrn_measurement_device_type
                  'Agilent SuperNova Dual diffractometer with an Atlas detector'
_diffrn_measurement_method     '\w scan'
_diffrn_detector_area_resol_mean     10.4041
_diffrn_reflns_number     11203
_diffrn_reflns_av_R_equivalents     0.0149
_diffrn_reflns_av_sigmaI/netI     0.0123
_diffrn_reflns_theta_min     5.15
_diffrn_reflns_theta_max     74.98
_diffrn_reflns_theta_full     74.98
_diffrn_measured_fraction_theta_max     0.993
_diffrn_measured_fraction_theta_full     0.993
_diffrn_reflns_limit_h_min     -8
_diffrn_reflns_limit_h_max     8
_diffrn_reflns_limit_k_min     -8
_diffrn_reflns_limit_k_max     5
_diffrn_reflns_limit_l_min     -43
_diffrn_reflns_limit_l_max     42
_diffrn_standards_number     0
_diffrn_standards_interval_count     0
_diffrn_standards_interval_time     0
_diffrn_standards_decay_%     0
_refine_special_details
;
 Refinement of F^2^ against ALL reflections.  The weighted R-factor wR and
 goodness of fit S are based on F^2^, conventional R-factors R are based
 on F, with F set to zero for negative F^2^. The threshold expression of
 F^2^ > 2\s(F^2^) is used only for calculating R-factors(gt) etc. and is
 not relevant to the choice of reflections for refinement.  R-factors based
 on F^2^ are statistically about twice as large as those based on F, and R-
 factors based on ALL data will be even larger.
;
_reflns_number_total     3072
_reflns_number_gt     2949
_reflns_threshold_expression     I>2\s(I)
_refine_ls_structure_factor_coef     Fsqd
_refine_ls_matrix_type     full
_refine_ls_R_factor_all     0.0400
_refine_ls_R_factor_gt     0.0388
_refine_ls_wR_factor_gt     0.0983
_refine_ls_wR_factor_ref     0.0992
_refine_ls_goodness_of_fit_ref     1.040
_refine_ls_restrained_S_all     1.042
_refine_ls_number_reflns     3072
_refine_ls_number_parameters     215
_refine_ls_number_restraints     7
_refine_ls_hydrogen_treatment     mixed
_refine_ls_weighting_scheme     calc
_refine_ls_weighting_details
         'calc w=1/[\s^2^(Fo^2^)+(0.0467P)^2^+0.8811P] where P=(Fo^2^+2Fc^2^)/3'
_atom_sites_solution_hydrogens     geom
_atom_sites_solution_primary     direct
_atom_sites_solution_secondary     difmap
_refine_ls_shift/su_max     0.001
_refine_ls_shift/su_mean     0.000
_refine_diff_density_max     0.400
_refine_diff_density_min     -0.296
_refine_ls_extinction_method     'SHELXL97 (Sheldrick, 2008)'
_refine_ls_extinction_coef     0.0076(6)
_refine_ls_extinction_expression
                                  'Fc^*^=kFc[1+0.001xFc^2^\l^3^/sin(2\q)]^-1/4^'
loop_
    _atom_type_symbol
    _atom_type_description
    _atom_type_scat_dispersion_real
    _atom_type_scat_dispersion_imag
    _atom_type_scat_source
    'C' 'C' 0.0181 0.0091
                         'International Tables Vol C Tables 4.2.6.8 and 6.1.1.4'
    'H' 'H' 0.0000 0.0000
                         'International Tables Vol C Tables 4.2.6.8 and 6.1.1.4'
    'N' 'N' 0.0311 0.0180
                         'International Tables Vol C Tables 4.2.6.8 and 6.1.1.4'
    'O' 'O' 0.0492 0.0322
                         'International Tables Vol C Tables 4.2.6.8 and 6.1.1.4'
_computing_data_collection     'CrysAlis PRO (Agilent, 2013)'
_computing_cell_refinement     'CrysAlis PRO (Agilent, 2013)'
_computing_data_reduction     'CrysAlis PRO (Agilent, 2013)'
_computing_structure_solution     'SHELXS97 (Sheldrick, 2008)'
_computing_structure_refinement     'SHELXL97 (Sheldrick, 2008)'
_computing_molecular_graphics
;
ORTEP-3 for Windows (Farrugia, 2012) and DIAMOND (Brandenburg,
2006)
;
_computing_publication_material     'publCIF (Westrip, 2010)'
loop_
    _atom_site_type_symbol
    _atom_site_label
    _atom_site_fract_x
    _atom_site_fract_y
    _atom_site_fract_z
    _atom_site_U_iso_or_equiv
    _atom_site_adp_type
    _atom_site_calc_flag
    _atom_site_refinement_flags
    _atom_site_occupancy
    _atom_site_symmetry_multiplicity
    _atom_site_disorder_assembly
    _atom_site_disorder_group
    O O1 0.63866(13) 0.34327(15) 0.59514(3) 0.0233(2) Uani d . 1 1 . .
    O O2 0.94425(14) 0.33794(16) 0.62902(3) 0.0261(2) Uani d . 1 1 . .
    O O3 1.11387(14) 0.20664(15) 0.42606(3) 0.0234(2) Uani d . 1 1 . .
    O O4 1.40402(14) 0.17440(16) 0.45978(3) 0.0262(2) Uani d . 1 1 . .
    N N1 1.21908(16) 0.20014(15) 0.45723(3) 0.0175(2) Uani d . 1 1 . .
    C C1 0.82971(19) 0.32425(18) 0.59836(4) 0.0178(3) Uani d . 1 1 . .
    C C2 0.93105(18) 0.28490(18) 0.56096(3) 0.0153(2) Uani d . 1 1 . .
    C C3 1.13841(18) 0.24078(18) 0.56251(3) 0.0162(3) Uani d . 1 1 . .
    H H3 1.2149 0.2318 0.5871 0.019 Uiso calc R 1 1 . .
    C C4 1.23420(18) 0.20989(18) 0.52871(4) 0.0163(2) Uani d . 1 1 . .
    H H4 1.3751 0.1786 0.5297 0.020 Uiso calc R 1 1 . .
    C C5 1.11798(18) 0.22606(17) 0.49335(3) 0.0149(2) Uani d . 1 1 . .
    C C6 0.91145(18) 0.26736(17) 0.49062(3) 0.0155(2) Uani d . 1 1 . .
    H H6 0.8354 0.2752 0.4660 0.019 Uiso calc R 1 1 . .
    C C7 0.81863(17) 0.29702(18) 0.52492(3) 0.0156(2) Uani d . 1 1 . .
    H H7 0.6772 0.3258 0.5238 0.019 Uiso calc R 1 1 . .
    N N2 0.48292(15) 0.59677(17) 0.64400(3) 0.0178(2) Uani d D 1 1 . .
    H H2N 0.535(2) 0.503(2) 0.6291(4) 0.021 Uiso d D 1 1 . .
    N N3 0.33337(16) 0.86385(17) 0.68589(3) 0.0207(2) Uani d . 1 1 . .
    C C8 0.31552(19) 0.7058(2) 0.62050(4) 0.0213(3) Uani d . 1 1 . .
    H H8A 0.2168 0.6074 0.6082 0.026 Uiso calc R 1 1 . .
    H H8B 0.3720 0.7863 0.5997 0.026 Uiso calc R 1 1 . .
    C C9 0.2099(2) 0.8456(2) 0.64826(4) 0.0309(3) Uani d . 1 1 . .
    H H9A 0.1903 0.9811 0.6363 0.037 Uiso calc R 1 1 . .
    H H9B 0.0744 0.7900 0.6527 0.037 Uiso calc R 1 1 . .
    C C10 0.64491(19) 0.7447(2) 0.65768(4) 0.0212(3) Uani d . 1 1 . .
    H H10A 0.7121 0.7988 0.6352 0.025 Uiso calc R 1 1 . .
    H H10B 0.7491 0.6777 0.6756 0.025 Uiso calc R 1 1 . .
    C C11 0.5423(2) 0.9174(2) 0.67881(5) 0.0325(3) Uani d . 1 1 . .
    H H11A 0.6212 0.9456 0.7039 0.039 Uiso calc R 1 1 . .
    H H11B 0.5416 1.0418 0.6628 0.039 Uiso calc R 1 1 . .
    C C12 0.39871(18) 0.49677(19) 0.67830(4) 0.0199(3) Uani d . 1 1 . .
    H H12A 0.5038 0.4108 0.6923 0.024 Uiso calc R 1 1 . .
    H H12B 0.2810 0.4105 0.6695 0.024 Uiso calc R 1 1 . .
    C C13 0.3323(2) 0.6654(2) 0.70520(4) 0.0257(3) Uani d . 1 1 . .
    H H13A 0.1938 0.6361 0.7127 0.031 Uiso calc R 1 1 . .
    H H13B 0.4257 0.6688 0.7292 0.031 Uiso calc R 1 1 . .
    O O1W 0.19593(16) 1.12932(16) 0.74123(3) 0.0268(2) Uani d D 1 1 . .
    H H1W 0.243(3) 1.058(3) 0.7232(4) 0.040 Uiso d D 1 1 . .
    H H2W 0.151(3) 1.039(2) 0.7565(4) 0.040 Uiso d D 1 1 . .
    O O2W -0.12706(15) 1.33213(17) 0.70557(3) 0.0289(2) Uani d D 1 1 . .
    H H3W -0.026(2) 1.268(3) 0.7167(5) 0.043 Uiso d D 1 1 . .
    H H4W -0.117(3) 1.328(3) 0.6810(3) 0.043 Uiso d D 1 1 . .
loop_
    _atom_site_aniso_label
    _atom_site_aniso_U_11
    _atom_site_aniso_U_22
    _atom_site_aniso_U_33
    _atom_site_aniso_U_12
    _atom_site_aniso_U_13
    _atom_site_aniso_U_23
    O1 0.0175(4) 0.0299(5) 0.0231(5) 0.0006(4) 0.0055(3) -0.0078(4)
    O2 0.0235(5) 0.0391(6) 0.0158(4) 0.0014(4) 0.0025(4) -0.0027(4)
    O3 0.0271(5) 0.0281(5) 0.0153(4) 0.0000(4) 0.0033(4) 0.0001(4)
    O4 0.0181(5) 0.0355(6) 0.0262(5) 0.0027(4) 0.0087(4) 0.0009(4)
    N1 0.0200(5) 0.0147(5) 0.0185(5) -0.0011(4) 0.0058(4) 0.0004(4)
    C1 0.0190(6) 0.0167(6) 0.0181(6) -0.0009(5) 0.0042(5) -0.0018(5)
    C2 0.0170(6) 0.0122(5) 0.0171(6) -0.0017(4) 0.0034(4) -0.0006(4)
    C3 0.0165(6) 0.0154(6) 0.0165(6) -0.0012(4) -0.0004(4) 0.0003(4)
    C4 0.0137(5) 0.0144(5) 0.0209(6) -0.0006(4) 0.0026(4) 0.0007(4)
    C5 0.0178(6) 0.0116(5) 0.0159(6) -0.0020(4) 0.0053(4) -0.0006(4)
    C6 0.0174(6) 0.0124(5) 0.0164(5) -0.0022(4) -0.0002(4) 0.0002(4)
    C7 0.0135(5) 0.0133(5) 0.0200(6) -0.0016(4) 0.0021(4) -0.0005(4)
    N2 0.0148(5) 0.0219(5) 0.0171(5) 0.0002(4) 0.0033(4) -0.0034(4)
    N3 0.0212(5) 0.0228(6) 0.0187(5) 0.0016(4) 0.0044(4) -0.0023(4)
    C8 0.0200(6) 0.0270(7) 0.0167(6) 0.0018(5) 0.0005(5) -0.0011(5)
    C9 0.0331(7) 0.0375(8) 0.0217(7) 0.0148(6) -0.0002(6) -0.0017(6)
    C10 0.0153(6) 0.0274(7) 0.0215(6) -0.0047(5) 0.0041(5) -0.0018(5)
    C11 0.0276(7) 0.0300(7) 0.0416(8) -0.0100(6) 0.0126(6) -0.0138(7)
    C12 0.0174(6) 0.0207(6) 0.0219(6) -0.0009(5) 0.0039(5) 0.0027(5)
    C13 0.0299(7) 0.0274(7) 0.0210(6) 0.0011(5) 0.0104(5) 0.0017(5)
    O1W 0.0311(5) 0.0285(5) 0.0210(5) 0.0053(4) 0.0026(4) -0.0024(4)
    O2W 0.0258(5) 0.0420(6) 0.0191(5) 0.0084(4) 0.0041(4) 0.0005(4)
_geom_special_details
;
 All s.u.'s (except the s.u. in the dihedral angle between two l.s. planes)
 are estimated using the full covariance matrix.  The cell s.u.'s are taken
 into account individually in the estimation of s.u.'s in distances, angles
 and torsion angles; correlations between s.u.'s in cell parameters are only
 used when they are defined by crystal symmetry.  An approximate (isotropic)
 treatment of cell s.u.'s is used for estimating s.u.'s involving l.s. planes.
;
loop_
    _geom_bond_atom_site_label_1
    _geom_bond_atom_site_label_2
    _geom_bond_site_symmetry_2
    _geom_bond_distance
    _geom_bond_publ_flag
    O1 C1 . 1.2625(15) ?
    O2 C1 . 1.2495(16) ?
    O3 N1 . 1.2298(14) ?
    O4 N1 . 1.2279(14) ?
    N1 C5 . 1.4704(15) ?
    C1 C2 . 1.5231(16) ?
    C2 C7 . 1.3943(17) ?
    C2 C3 . 1.3956(16) ?
    C3 C4 . 1.3857(17) ?
    C3 H3 . 0.9500 ?
    C4 C5 . 1.3884(17) ?
    C4 H4 . 0.9500 ?
    C5 C6 . 1.3852(17) ?
    C6 C7 . 1.3900(16) ?
    C6 H6 . 0.9500 ?
    C7 H7 . 0.9500 ?
    N2 C10 . 1.4951(16) ?
    N2 C8 . 1.4982(16) ?
    N2 C12 . 1.5007(15) ?
    N2 H2N . 0.892(9) ?
    N3 C11 . 1.4635(17) ?
    N3 C13 . 1.4706(17) ?
    N3 C9 . 1.4773(17) ?
    C8 C9 . 1.5381(18) ?
    C8 H8A . 0.9900 ?
    C8 H8B . 0.9900 ?
    C9 H9A . 0.9900 ?
    C9 H9B . 0.9900 ?
    C10 C11 . 1.5408(19) ?
    C10 H10A . 0.9900 ?
    C10 H10B . 0.9900 ?
    C11 H11A . 0.9900 ?
    C11 H11B . 0.9900 ?
    C12 C13 . 1.5365(18) ?
    C12 H12A . 0.9900 ?
    C12 H12B . 0.9900 ?
    C13 H13A . 0.9900 ?
    C13 H13B . 0.9900 ?
    O1W H1W . 0.861(9) ?
    O1W H2W . 0.866(9) ?
    O2W H3W . 0.852(9) ?
    O2W H4W . 0.856(9) ?
loop_
    _geom_angle_atom_site_label_1
    _geom_angle_atom_site_label_2
    _geom_angle_atom_site_label_3
    _geom_angle_site_symmetry_1
    _geom_angle_site_symmetry_3
    _geom_angle
    _geom_angle_publ_flag
    O4 N1 O3 . . 123.50(10) ?
    O4 N1 C5 . . 118.32(10) ?
    O3 N1 C5 . . 118.18(10) ?
    O2 C1 O1 . . 126.58(11) ?
    O2 C1 C2 . . 116.76(11) ?
    O1 C1 C2 . . 116.65(11) ?
    C7 C2 C3 . . 119.51(11) ?
    C7 C2 C1 . . 120.35(11) ?
    C3 C2 C1 . . 120.13(11) ?
    C4 C3 C2 . . 120.90(11) ?
    C4 C3 H3 . . 119.6 ?
    C2 C3 H3 . . 119.6 ?
    C3 C4 C5 . . 117.96(11) ?
    C3 C4 H4 . . 121.0 ?
    C5 C4 H4 . . 121.0 ?
    C6 C5 C4 . . 122.86(11) ?
    C6 C5 N1 . . 118.62(11) ?
    C4 C5 N1 . . 118.52(10) ?
    C5 C6 C7 . . 118.10(11) ?
    C5 C6 H6 . . 120.9 ?
    C7 C6 H6 . . 120.9 ?
    C6 C7 C2 . . 120.66(11) ?
    C6 C7 H7 . . 119.7 ?
    C2 C7 H7 . . 119.7 ?
    C10 N2 C8 . . 109.35(10) ?
    C10 N2 C12 . . 109.99(9) ?
    C8 N2 C12 . . 109.42(9) ?
    C10 N2 H2N . . 109.7(10) ?
    C8 N2 H2N . . 109.0(10) ?
    C12 N2 H2N . . 109.4(11) ?
    C11 N3 C13 . . 109.35(11) ?
    C11 N3 C9 . . 109.36(11) ?
    C13 N3 C9 . . 107.53(11) ?
    N2 C8 C9 . . 107.72(10) ?
    N2 C8 H8A . . 110.2 ?
    C9 C8 H8A . . 110.2 ?
    N2 C8 H8B . . 110.2 ?
    C9 C8 H8B . . 110.2 ?
    H8A C8 H8B . . 108.5 ?
    N3 C9 C8 . . 110.47(11) ?
    N3 C9 H9A . . 109.6 ?
    C8 C9 H9A . . 109.6 ?
    N3 C9 H9B . . 109.6 ?
    C8 C9 H9B . . 109.6 ?
    H9A C9 H9B . . 108.1 ?
    N2 C10 C11 . . 107.60(10) ?
    N2 C10 H10A . . 110.2 ?
    C11 C10 H10A . . 110.2 ?
    N2 C10 H10B . . 110.2 ?
    C11 C10 H10B . . 110.2 ?
    H10A C10 H10B . . 108.5 ?
    N3 C11 C10 . . 110.91(11) ?
    N3 C11 H11A . . 109.5 ?
    C10 C11 H11A . . 109.5 ?
    N3 C11 H11B . . 109.5 ?
    C10 C11 H11B . . 109.5 ?
    H11A C11 H11B . . 108.0 ?
    N2 C12 C13 . . 107.39(10) ?
    N2 C12 H12A . . 110.2 ?
    C13 C12 H12A . . 110.2 ?
    N2 C12 H12B . . 110.2 ?
    C13 C12 H12B . . 110.2 ?
    H12A C12 H12B . . 108.5 ?
    N3 C13 C12 . . 111.17(10) ?
    N3 C13 H13A . . 109.4 ?
    C12 C13 H13A . . 109.4 ?
    N3 C13 H13B . . 109.4 ?
    C12 C13 H13B . . 109.4 ?
    H13A C13 H13B . . 108.0 ?
    H1W O1W H2W . . 103.0(15) ?
    H3W O2W H4W . . 107.8(16) ?
loop_
    _geom_torsion_atom_site_label_1
    _geom_torsion_atom_site_label_2
    _geom_torsion_atom_site_label_3
    _geom_torsion_atom_site_label_4
    _geom_torsion_site_symmetry_1
    _geom_torsion_site_symmetry_2
    _geom_torsion_site_symmetry_3
    _geom_torsion_site_symmetry_4
    _geom_torsion
    _geom_torsion_publ_flag
    O2 C1 C2 C7 . . . . -170.56(11) ?
    O1 C1 C2 C7 . . . . 8.23(17) ?
    O2 C1 C2 C3 . . . . 8.02(17) ?
    O1 C1 C2 C3 . . . . -173.19(11) ?
    C7 C2 C3 C4 . . . . 0.32(18) ?
    C1 C2 C3 C4 . . . . -178.27(11) ?
    C2 C3 C4 C5 . . . . 0.59(18) ?
    C3 C4 C5 C6 . . . . -1.34(18) ?
    C3 C4 C5 N1 . . . . 178.05(10) ?
    O4 N1 C5 C6 . . . . 176.15(11) ?
    O3 N1 C5 C6 . . . . -3.43(16) ?
    O4 N1 C5 C4 . . . . -3.27(16) ?
    O3 N1 C5 C4 . . . . 177.15(10) ?
    C4 C5 C6 C7 . . . . 1.12(18) ?
    N1 C5 C6 C7 . . . . -178.28(10) ?
    C5 C6 C7 C2 . . . . -0.14(17) ?
    C3 C2 C7 C6 . . . . -0.56(18) ?
    C1 C2 C7 C6 . . . . 178.03(11) ?
    C10 N2 C8 C9 . . . . -67.76(13) ?
    C12 N2 C8 C9 . . . . 52.77(14) ?
    C11 N3 C9 C8 . . . . 50.98(16) ?
    C13 N3 C9 C8 . . . . -67.65(14) ?
    N2 C8 C9 N3 . . . . 13.17(16) ?
    C8 N2 C10 C11 . . . . 53.58(13) ?
    C12 N2 C10 C11 . . . . -66.60(13) ?
    C13 N3 C11 C10 . . . . 51.74(15) ?
    C9 N3 C11 C10 . . . . -65.75(15) ?
    N2 C10 C11 N3 . . . . 11.63(16) ?
    C10 N2 C12 C13 . . . . 53.46(13) ?
    C8 N2 C12 C13 . . . . -66.68(13) ?
    C11 N3 C13 C12 . . . . -65.51(14) ?
    C9 N3 C13 C12 . . . . 53.13(14) ?
    N2 C12 C13 N3 . . . . 11.20(14) ?
loop_
    _geom_hbond_atom_site_label_D
    _geom_hbond_atom_site_label_H
    _geom_hbond_atom_site_label_A
    _geom_hbond_site_symmetry_A
    _geom_hbond_distance_DH
    _geom_hbond_distance_HA
    _geom_hbond_distance_DA
    _geom_hbond_angle_DHA
    N2 H2N O1 . 0.892(13) 1.757(14) 2.6431(14) 172.5(13)
    O1W H1W N3 . 0.858(17) 1.945(17) 2.7974(15) 171.9(19)
    O1W H2W O2W 2_546 0.864(15) 1.907(14) 2.7500(15) 164.7(18)
    O2W H3W O1W . 0.854(16) 1.868(16) 2.7218(15) 180(2)
    O2W H4W O2 1_465 0.855(11) 1.870(11) 2.7182(15) 171.1(18)
    C10 H10A O3 3_766 0.99 2.49 3.4253(17) 158
    C12 H12A O2W 1_645 0.99 2.49 3.3711(16) 147
    C12 H12B O2 1_455 0.99 2.57 3.4818(16) 153
data_2
_audit_creation_method     SHELXL-97
_database_code_depnum_ccdc_archive     'CCDC 1004284'
_chemical_name_systematic
;
1,4-Diazabicyclo[2.2.2]octane-1,4-diium bis(4-nitrobenzoate)
;
_chemical_name_common     ?
_chemical_formula_moiety     'C6 H14 N2 2+, 2(C7 H4 N O4 -)'
_chemical_formula_sum     'C20 H22 N4 O8'
_chemical_formula_iupac     'C6 H14 N2 2+, 2C7 H4 N O4 -'
_chemical_formula_weight     446.42
_chemical_melting_point     ?
_symmetry_cell_setting     triclinic
_symmetry_space_group_name_H-M     'P -1'
_symmetry_space_group_name_Hall     '-P 1'
loop_
    _symmetry_equiv_pos_as_xyz
    'x, y, z'
    '-x, -y, -z'
_cell_length_a     9.1036(4)
_cell_length_b     9.5027(3)
_cell_length_c     12.0736(3)
_cell_angle_alpha     73.982(3)
_cell_angle_beta     83.624(3)
_cell_angle_gamma     88.661(3)
_cell_volume     997.68(6)
_cell_formula_units_Z     2
_cell_measurement_reflns_used     10186
_cell_measurement_theta_min     3.8287
_cell_measurement_theta_max     76.7717
_cell_measurement_temperature     100(2)
_exptl_crystal_description     prism
_exptl_crystal_colour     colourless
_exptl_crystal_size_max     0.40
_exptl_crystal_size_mid     0.40
_exptl_crystal_size_min     0.20
_exptl_crystal_density_diffrn     1.486
_exptl_crystal_density_meas     ?
_exptl_crystal_density_method     'not measured'
_exptl_crystal_F_000     468
_exptl_absorpt_coefficient_mu     0.990
_exptl_absorpt_correction_type     multi-scan
_exptl_absorpt_process_details     '(CrysAlis PRO; Agilent, 2013)'
_exptl_absorpt_correction_T_min     0.9906
_exptl_absorpt_correction_T_max     1.00000
_exptl_special_details
;
;
_diffrn_ambient_temperature     100(2)
_diffrn_radiation_type     CuK\a
_diffrn_radiation_wavelength     1.54184
_diffrn_radiation_source     'SuperNova (Cu) X-ray Source'
_diffrn_radiation_monochromator     Mirror
_diffrn_measurement_device_type
                  'Agilent SuperNova Dual diffractometer with an Atlas detector'
_diffrn_measurement_method     '\w scan'
_diffrn_detector_area_resol_mean     10.4041
_diffrn_reflns_number     17849
_diffrn_reflns_av_R_equivalents     0.0460
_diffrn_reflns_av_sigmaI/netI     0.0261
_diffrn_reflns_theta_min     3.83
_diffrn_reflns_theta_max     75.00
_diffrn_reflns_theta_full     75.00
_diffrn_measured_fraction_theta_max     0.997
_diffrn_measured_fraction_theta_full     0.997
_diffrn_reflns_limit_h_min     -11
_diffrn_reflns_limit_h_max     11
_diffrn_reflns_limit_k_min     -11
_diffrn_reflns_limit_k_max     11
_diffrn_reflns_limit_l_min     -15
_diffrn_reflns_limit_l_max     15
_diffrn_standards_number     0
_diffrn_standards_interval_count     0
_diffrn_standards_interval_time     0
_diffrn_standards_decay_%     0
_refine_special_details
;
 Refinement of F^2^ against ALL reflections.  The weighted R-factor wR and
 goodness of fit S are based on F^2^, conventional R-factors R are based
 on F, with F set to zero for negative F^2^. The threshold expression of
 F^2^ > 2\s(F^2^) is used only for calculating R-factors(gt) etc. and is
 not relevant to the choice of reflections for refinement.  R-factors based
 on F^2^ are statistically about twice as large as those based on F, and R-
 factors based on ALL data will be even larger.
;
_reflns_number_total     4101
_reflns_number_gt     3775
_reflns_threshold_expression     I>2\s(I)
_refine_ls_structure_factor_coef     Fsqd
_refine_ls_matrix_type     full
_refine_ls_R_factor_all     0.0762
_refine_ls_R_factor_gt     0.0736
_refine_ls_wR_factor_gt     0.2262
_refine_ls_wR_factor_ref     0.2292
_refine_ls_goodness_of_fit_ref     1.117
_refine_ls_restrained_S_all     1.117
_refine_ls_number_reflns     4101
_refine_ls_number_parameters     295
_refine_ls_number_restraints     2
_refine_ls_hydrogen_treatment     mixed
_refine_ls_weighting_scheme     calc
_refine_ls_weighting_details
         'calc w=1/[\s^2^(Fo^2^)+(0.1192P)^2^+1.3867P] where P=(Fo^2^+2Fc^2^)/3'
_atom_sites_solution_hydrogens     geom
_atom_sites_solution_primary     direct
_atom_sites_solution_secondary     difmap
_refine_ls_shift/su_max     0.000
_refine_ls_shift/su_mean     0.000
_refine_diff_density_max     0.601
_refine_diff_density_min     -0.576
_refine_ls_extinction_method     none
_refine_ls_extinction_coef     ?
loop_
    _atom_type_symbol
    _atom_type_description
    _atom_type_scat_dispersion_real
    _atom_type_scat_dispersion_imag
    _atom_type_scat_source
    'C' 'C' 0.0181 0.0091
                         'International Tables Vol C Tables 4.2.6.8 and 6.1.1.4'
    'H' 'H' 0.0000 0.0000
                         'International Tables Vol C Tables 4.2.6.8 and 6.1.1.4'
    'N' 'N' 0.0311 0.0180
                         'International Tables Vol C Tables 4.2.6.8 and 6.1.1.4'
    'O' 'O' 0.0492 0.0322
                         'International Tables Vol C Tables 4.2.6.8 and 6.1.1.4'
_computing_data_collection     'CrysAlis PRO (Agilent, 2013)'
_computing_cell_refinement     'CrysAlis PRO (Agilent, 2013)'
_computing_data_reduction     'CrysAlis PRO (Agilent, 2013)'
_computing_structure_solution     'SHELXS97 (Sheldrick, 2008)'
_computing_structure_refinement     'SHELXL97 (Sheldrick, 2008)'
_computing_molecular_graphics
;
ORTEP-3 for Windows (Farrugia, 2012) and DIAMOND (Brandenburg,
2006)
;
_computing_publication_material     'publCIF (Westrip, 2010)'
loop_
    _atom_site_type_symbol
    _atom_site_label
    _atom_site_fract_x
    _atom_site_fract_y
    _atom_site_fract_z
    _atom_site_U_iso_or_equiv
    _atom_site_adp_type
    _atom_site_calc_flag
    _atom_site_refinement_flags
    _atom_site_occupancy
    _atom_site_symmetry_multiplicity
    _atom_site_disorder_assembly
    _atom_site_disorder_group
    O O1 0.6213(2) 0.7377(2) 0.82692(16) 0.0320(5) Uani d . 1 1 . .
    O O2 0.4577(2) 0.9073(2) 0.75460(15) 0.0301(4) Uani d . 1 1 . .
    O O3 0.3598(2) 0.7520(2) 1.38056(16) 0.0365(5) Uani d . 1 1 . .
    O O4 0.2049(2) 0.9218(2) 1.31087(17) 0.0343(5) Uani d . 1 1 . .
    N N1 0.3033(3) 0.8347(2) 1.29939(18) 0.0278(5) Uani d . 1 1 . .
    C C1 0.5159(3) 0.8269(3) 0.8358(2) 0.0230(5) Uani d . 1 1 . .
    C C2 0.4601(3) 0.8288(3) 0.9588(2) 0.0225(5) Uani d . 1 1 . .
    C C3 0.3361(3) 0.9096(3) 0.9783(2) 0.0239(5) Uani d . 1 1 . .
    H H3A 0.2873 0.9646 0.9148 0.029 Uiso calc R 1 1 . .
    C C4 0.2829(3) 0.9105(3) 1.0906(2) 0.0245(5) Uani d . 1 1 . .
    H H4A 0.1976 0.9649 1.1051 0.029 Uiso calc R 1 1 . .
    C C5 0.3578(3) 0.8300(3) 1.1807(2) 0.0244(5) Uani d . 1 1 . .
    C C6 0.4829(3) 0.7496(3) 1.1642(2) 0.0269(5) Uani d . 1 1 . .
    H H6 0.5320 0.6958 1.2280 0.032 Uiso calc R 1 1 . .
    C C7 0.5343(3) 0.7498(3) 1.0515(2) 0.0250(5) Uani d . 1 1 . .
    H H7 0.6202 0.6961 1.0374 0.030 Uiso calc R 1 1 . .
    O O5 0.8758(2) 0.7357(2) 0.20757(15) 0.0345(5) Uani d . 1 1 . .
    O O6 1.0354(2) 0.5601(2) 0.27470(17) 0.0385(5) Uani d . 1 1 . .
    O O7 1.3135(2) 0.6129(2) -0.29233(18) 0.0368(5) Uani d . 1 1 . .
    O O8 1.1731(2) 0.7994(2) -0.35307(16) 0.0347(5) Uani d . 1 1 . .
    N N2 1.2191(2) 0.7014(3) -0.27572(19) 0.0287(5) Uani d . 1 1 . .
    C C8 0.9814(3) 0.6492(3) 0.1953(2) 0.0256(5) Uani d . 1 1 . .
    C C9 1.0424(3) 0.6604(3) 0.0705(2) 0.0233(5) Uani d . 1 1 . .
    C C10 1.1613(3) 0.5752(3) 0.0471(2) 0.0253(5) Uani d . 1 1 . .
    H H10 1.2030 0.5075 0.1090 0.030 Uiso calc R 1 1 . .
    C C11 1.2196(3) 0.5889(3) -0.0670(2) 0.0264(5) Uani d . 1 1 . .
    H H11 1.3010 0.5311 -0.0841 0.032 Uiso calc R 1 1 . .
    C C12 1.1562(3) 0.6885(3) -0.1550(2) 0.0252(5) Uani d . 1 1 . .
    C C13 1.0376(3) 0.7750(3) -0.1345(2) 0.0259(5) Uani d . 1 1 . .
    H H13 0.9963 0.8426 -0.1967 0.031 Uiso calc R 1 1 . .
    C C14 0.9806(3) 0.7597(3) -0.0201(2) 0.0255(5) Uani d . 1 1 . .
    H H14 0.8989 0.8174 -0.0034 0.031 Uiso calc R 1 1 . .
    N N3 0.6982(2) 0.7378(2) 0.61824(18) 0.0254(5) Uani d D 1 1 . .
    H H3N 0.665(3) 0.734(4) 0.6902(12) 0.030 Uiso d D 1 1 . .
    N N4 0.7971(2) 0.7223(2) 0.41892(18) 0.0261(5) Uani d D 1 1 . .
    H H4N 0.830(3) 0.728(4) 0.3454(12) 0.031 Uiso d D 1 1 . .
    C C15 0.8607(3) 0.7624(3) 0.6003(2) 0.0274(5) Uani d . 1 1 . .
    H H15A 0.9072 0.6984 0.6663 0.033 Uiso calc R 1 1 . .
    H H15B 0.8832 0.8655 0.5954 0.033 Uiso calc R 1 1 . .
    C C16 0.9224(3) 0.7273(3) 0.4870(2) 0.0310(6) Uani d . 1 1 . .
    H H16A 0.9946 0.8035 0.4418 0.037 Uiso calc R 1 1 . .
    H H16B 0.9733 0.6317 0.5047 0.037 Uiso calc R 1 1 . .
    C C17 0.6672(3) 0.5903(3) 0.6066(2) 0.0269(5) Uani d . 1 1 . .
    H H17A 0.5616 0.5648 0.6317 0.032 Uiso calc R 1 1 . .
    H H17B 0.7276 0.5163 0.6564 0.032 Uiso calc R 1 1 . .
    C C18 0.7046(3) 0.5908(3) 0.4791(2) 0.0299(6) Uani d . 1 1 . .
    H H18A 0.7592 0.5009 0.4744 0.036 Uiso calc R 1 1 . .
    H H18B 0.6127 0.5935 0.4418 0.036 Uiso calc R 1 1 . .
    C C19 0.6263(3) 0.8510(3) 0.5300(2) 0.0304(6) Uani d . 1 1 . .
    H H19A 0.6328 0.9477 0.5453 0.036 Uiso calc R 1 1 . .
    H H19B 0.5206 0.8261 0.5334 0.036 Uiso calc R 1 1 . .
    C C20 0.7063(3) 0.8562(3) 0.4098(2) 0.0318(6) Uani d . 1 1 . .
    H H20A 0.6330 0.8614 0.3541 0.038 Uiso calc R 1 1 . .
    H H20B 0.7704 0.9444 0.3814 0.038 Uiso calc R 1 1 . .
loop_
    _atom_site_aniso_label
    _atom_site_aniso_U_11
    _atom_site_aniso_U_22
    _atom_site_aniso_U_33
    _atom_site_aniso_U_12
    _atom_site_aniso_U_13
    _atom_site_aniso_U_23
    O1 0.0368(10) 0.0397(11) 0.0185(9) 0.0127(8) -0.0025(7) -0.0077(7)
    O2 0.0355(10) 0.0357(10) 0.0175(8) 0.0069(8) -0.0028(7) -0.0053(7)
    O3 0.0476(12) 0.0394(11) 0.0182(9) 0.0023(9) -0.0009(8) -0.0022(8)
    O4 0.0375(11) 0.0371(10) 0.0264(9) 0.0021(8) 0.0072(8) -0.0096(8)
    N1 0.0331(12) 0.0299(11) 0.0189(10) -0.0031(9) 0.0022(8) -0.0060(8)
    C1 0.0243(11) 0.0254(12) 0.0183(11) -0.0019(9) -0.0008(9) -0.0047(9)
    C2 0.0255(12) 0.0223(11) 0.0190(11) -0.0027(9) -0.0012(9) -0.0045(9)
    C3 0.0255(12) 0.0255(12) 0.0198(11) -0.0014(9) -0.0041(9) -0.0041(9)
    C4 0.0249(12) 0.0250(12) 0.0229(12) -0.0006(9) 0.0010(9) -0.0066(9)
    C5 0.0300(12) 0.0256(12) 0.0162(11) -0.0037(10) 0.0026(9) -0.0050(9)
    C6 0.0317(13) 0.0275(12) 0.0187(11) 0.0016(10) -0.0043(10) -0.0013(9)
    C7 0.0257(12) 0.0250(12) 0.0222(12) 0.0019(9) 0.0003(9) -0.0040(9)
    O5 0.0401(11) 0.0445(11) 0.0163(9) 0.0144(9) -0.0005(7) -0.0062(8)
    O6 0.0454(12) 0.0458(12) 0.0193(9) 0.0158(9) -0.0035(8) -0.0019(8)
    O7 0.0349(10) 0.0484(12) 0.0294(10) 0.0019(9) 0.0053(8) -0.0180(9)
    O8 0.0352(10) 0.0478(12) 0.0194(9) -0.0030(9) -0.0015(7) -0.0068(8)
    N2 0.0256(11) 0.0382(12) 0.0230(11) -0.0036(9) 0.0010(8) -0.0105(9)
    C8 0.0264(12) 0.0291(12) 0.0192(12) 0.0002(10) -0.0015(9) -0.0037(9)
    C9 0.0247(12) 0.0265(12) 0.0184(11) -0.0009(9) -0.0018(9) -0.0057(9)
    C10 0.0258(12) 0.0245(12) 0.0235(12) -0.0003(9) -0.0039(10) -0.0026(9)
    C11 0.0247(12) 0.0264(12) 0.0275(13) 0.0005(9) 0.0013(10) -0.0080(10)
    C12 0.0255(12) 0.0298(12) 0.0204(12) -0.0048(10) 0.0015(9) -0.0081(10)
    C13 0.0272(12) 0.0312(13) 0.0180(11) -0.0008(10) -0.0035(9) -0.0043(9)
    C14 0.0243(12) 0.0294(12) 0.0215(12) 0.0036(9) -0.0013(9) -0.0056(10)
    N3 0.0270(11) 0.0308(11) 0.0176(10) 0.0066(9) -0.0021(8) -0.0061(8)
    N4 0.0290(11) 0.0304(11) 0.0169(10) 0.0033(9) 0.0004(8) -0.0045(8)
    C15 0.0289(13) 0.0309(13) 0.0228(12) 0.0008(10) -0.0052(10) -0.0072(10)
    C16 0.0258(12) 0.0425(15) 0.0232(12) 0.0004(11) 0.0003(10) -0.0075(11)
    C17 0.0280(12) 0.0312(13) 0.0188(12) -0.0005(10) -0.0002(9) -0.0033(9)
    C18 0.0365(14) 0.0306(13) 0.0217(12) -0.0009(11) -0.0018(10) -0.0062(10)
    C19 0.0341(14) 0.0339(14) 0.0214(12) 0.0121(11) -0.0040(10) -0.0056(10)
    C20 0.0408(15) 0.0317(13) 0.0195(12) 0.0090(11) -0.0038(10) -0.0018(10)
_geom_special_details
;
 All s.u.'s (except the s.u. in the dihedral angle between two l.s. planes)
 are estimated using the full covariance matrix.  The cell s.u.'s are taken
 into account individually in the estimation of s.u.'s in distances, angles
 and torsion angles; correlations between s.u.'s in cell parameters are only
 used when they are defined by crystal symmetry.  An approximate (isotropic)
 treatment of cell s.u.'s is used for estimating s.u.'s involving l.s. planes.
;
loop_
    _geom_bond_atom_site_label_1
    _geom_bond_atom_site_label_2
    _geom_bond_site_symmetry_2
    _geom_bond_distance
    _geom_bond_publ_flag
    O1 C1 . 1.281(3) ?
    O2 C1 . 1.228(3) ?
    O3 N1 . 1.229(3) ?
    O4 N1 . 1.228(3) ?
    N1 C5 . 1.475(3) ?
    C1 C2 . 1.520(3) ?
    C2 C3 . 1.386(3) ?
    C2 C7 . 1.398(3) ?
    C3 C4 . 1.390(3) ?
    C3 H3A . 0.9500 ?
    C4 C5 . 1.384(4) ?
    C4 H4A . 0.9500 ?
    C5 C6 . 1.383(4) ?
    C6 C7 . 1.388(3) ?
    C6 H6 . 0.9500 ?
    C7 H7 . 0.9500 ?
    O5 C8 . 1.273(3) ?
    O6 C8 . 1.231(3) ?
    O7 N2 . 1.228(3) ?
    O8 N2 . 1.226(3) ?
    N2 C12 . 1.479(3) ?
    C8 C9 . 1.523(3) ?
    C9 C10 . 1.387(3) ?
    C9 C14 . 1.395(3) ?
    C10 C11 . 1.393(4) ?
    C10 H10 . 0.9500 ?
    C11 C12 . 1.382(4) ?
    C11 H11 . 0.9500 ?
    C12 C13 . 1.384(4) ?
    C13 C14 . 1.390(3) ?
    C13 H13 . 0.9500 ?
    C14 H14 . 0.9500 ?
    N3 C17 . 1.483(3) ?
    N3 C15 . 1.485(3) ?
    N3 C19 . 1.487(3) ?
    N3 H3N . 0.879(10) ?
    N4 C20 . 1.486(3) ?
    N4 C16 . 1.487(3) ?
    N4 C18 . 1.487(3) ?
    N4 H4N . 0.890(10) ?
    C15 C16 . 1.539(3) ?
    C15 H15A . 0.9900 ?
    C15 H15B . 0.9900 ?
    C16 H16A . 0.9900 ?
    C16 H16B . 0.9900 ?
    C17 C18 . 1.538(3) ?
    C17 H17A . 0.9900 ?
    C17 H17B . 0.9900 ?
    C18 H18A . 0.9900 ?
    C18 H18B . 0.9900 ?
    C19 C20 . 1.538(3) ?
    C19 H19A . 0.9900 ?
    C19 H19B . 0.9900 ?
    C20 H20A . 0.9900 ?
    C20 H20B . 0.9900 ?
loop_
    _geom_angle_atom_site_label_1
    _geom_angle_atom_site_label_2
    _geom_angle_atom_site_label_3
    _geom_angle_site_symmetry_1
    _geom_angle_site_symmetry_3
    _geom_angle
    _geom_angle_publ_flag
    O4 N1 O3 . . 124.0(2) ?
    O4 N1 C5 . . 117.9(2) ?
    O3 N1 C5 . . 118.0(2) ?
    O2 C1 O1 . . 125.6(2) ?
    O2 C1 C2 . . 119.0(2) ?
    O1 C1 C2 . . 115.4(2) ?
    C3 C2 C7 . . 120.3(2) ?
    C3 C2 C1 . . 119.7(2) ?
    C7 C2 C1 . . 120.0(2) ?
    C2 C3 C4 . . 120.2(2) ?
    C2 C3 H3A . . 119.9 ?
    C4 C3 H3A . . 119.9 ?
    C5 C4 C3 . . 118.2(2) ?
    C5 C4 H4A . . 120.9 ?
    C3 C4 H4A . . 120.9 ?
    C6 C5 C4 . . 123.2(2) ?
    C6 C5 N1 . . 118.9(2) ?
    C4 C5 N1 . . 117.9(2) ?
    C5 C6 C7 . . 117.9(2) ?
    C5 C6 H6 . . 121.1 ?
    C7 C6 H6 . . 121.1 ?
    C6 C7 C2 . . 120.3(2) ?
    C6 C7 H7 . . 119.8 ?
    C2 C7 H7 . . 119.8 ?
    O8 N2 O7 . . 124.1(2) ?
    O8 N2 C12 . . 118.0(2) ?
    O7 N2 C12 . . 118.0(2) ?
    O6 C8 O5 . . 125.5(2) ?
    O6 C8 C9 . . 119.2(2) ?
    O5 C8 C9 . . 115.3(2) ?
    C10 C9 C14 . . 120.2(2) ?
    C10 C9 C8 . . 120.2(2) ?
    C14 C9 C8 . . 119.6(2) ?
    C9 C10 C11 . . 120.0(2) ?
    C9 C10 H10 . . 120.0 ?
    C11 C10 H10 . . 120.0 ?
    C12 C11 C10 . . 118.5(2) ?
    C12 C11 H11 . . 120.8 ?
    C10 C11 H11 . . 120.8 ?
    C11 C12 C13 . . 122.9(2) ?
    C11 C12 N2 . . 117.8(2) ?
    C13 C12 N2 . . 119.3(2) ?
    C12 C13 C14 . . 117.9(2) ?
    C12 C13 H13 . . 121.1 ?
    C14 C13 H13 . . 121.1 ?
    C13 C14 C9 . . 120.5(2) ?
    C13 C14 H14 . . 119.7 ?
    C9 C14 H14 . . 119.7 ?
    C17 N3 C15 . . 108.68(19) ?
    C17 N3 C19 . . 109.7(2) ?
    C15 N3 C19 . . 109.7(2) ?
    C17 N3 H3N . . 105(2) ?
    C15 N3 H3N . . 110(2) ?
    C19 N3 H3N . . 114(2) ?
    C20 N4 C16 . . 109.6(2) ?
    C20 N4 C18 . . 109.5(2) ?
    C16 N4 C18 . . 108.9(2) ?
    C20 N4 H4N . . 103(2) ?
    C16 N4 H4N . . 111(2) ?
    C18 N4 H4N . . 115(2) ?
    N3 C15 C16 . . 108.8(2) ?
    N3 C15 H15A . . 109.9 ?
    C16 C15 H15A . . 109.9 ?
    N3 C15 H15B . . 109.9 ?
    C16 C15 H15B . . 109.9 ?
    H15A C15 H15B . . 108.3 ?
    N4 C16 C15 . . 108.4(2) ?
    N4 C16 H16A . . 110.0 ?
    C15 C16 H16A . . 110.0 ?
    N4 C16 H16B . . 110.0 ?
    C15 C16 H16B . . 110.0 ?
    H16A C16 H16B . . 108.4 ?
    N3 C17 C18 . . 109.0(2) ?
    N3 C17 H17A . . 109.9 ?
    C18 C17 H17A . . 109.9 ?
    N3 C17 H17B . . 109.9 ?
    C18 C17 H17B . . 109.9 ?
    H17A C17 H17B . . 108.3 ?
    N4 C18 C17 . . 108.3(2) ?
    N4 C18 H18A . . 110.0 ?
    C17 C18 H18A . . 110.0 ?
    N4 C18 H18B . . 110.0 ?
    C17 C18 H18B . . 110.0 ?
    H18A C18 H18B . . 108.4 ?
    N3 C19 C20 . . 108.2(2) ?
    N3 C19 H19A . . 110.1 ?
    C20 C19 H19A . . 110.1 ?
    N3 C19 H19B . . 110.1 ?
    C20 C19 H19B . . 110.1 ?
    H19A C19 H19B . . 108.4 ?
    N4 C20 C19 . . 109.0(2) ?
    N4 C20 H20A . . 109.9 ?
    C19 C20 H20A . . 109.9 ?
    N4 C20 H20B . . 109.9 ?
    C19 C20 H20B . . 109.9 ?
    H20A C20 H20B . . 108.3 ?
loop_
    _geom_torsion_atom_site_label_1
    _geom_torsion_atom_site_label_2
    _geom_torsion_atom_site_label_3
    _geom_torsion_atom_site_label_4
    _geom_torsion_site_symmetry_1
    _geom_torsion_site_symmetry_2
    _geom_torsion_site_symmetry_3
    _geom_torsion_site_symmetry_4
    _geom_torsion
    _geom_torsion_publ_flag
    O2 C1 C2 C3 . . . . 6.3(4) ?
    O1 C1 C2 C3 . . . . -173.0(2) ?
    O2 C1 C2 C7 . . . . -173.4(2) ?
    O1 C1 C2 C7 . . . . 7.3(3) ?
    C7 C2 C3 C4 . . . . -1.2(4) ?
    C1 C2 C3 C4 . . . . 179.1(2) ?
    C2 C3 C4 C5 . . . . 0.5(4) ?
    C3 C4 C5 C6 . . . . 0.3(4) ?
    C3 C4 C5 N1 . . . . 178.4(2) ?
    O4 N1 C5 C6 . . . . 170.3(2) ?
    O3 N1 C5 C6 . . . . -9.1(4) ?
    O4 N1 C5 C4 . . . . -7.9(3) ?
    O3 N1 C5 C4 . . . . 172.7(2) ?
    C4 C5 C6 C7 . . . . -0.3(4) ?
    N1 C5 C6 C7 . . . . -178.4(2) ?
    C5 C6 C7 C2 . . . . -0.4(4) ?
    C3 C2 C7 C6 . . . . 1.1(4) ?
    C1 C2 C7 C6 . . . . -179.2(2) ?
    O6 C8 C9 C10 . . . . -2.6(4) ?
    O5 C8 C9 C10 . . . . 177.5(2) ?
    O6 C8 C9 C14 . . . . 179.2(2) ?
    O5 C8 C9 C14 . . . . -0.7(4) ?
    C14 C9 C10 C11 . . . . 0.1(4) ?
    C8 C9 C10 C11 . . . . -178.1(2) ?
    C9 C10 C11 C12 . . . . 0.0(4) ?
    C10 C11 C12 C13 . . . . 0.0(4) ?
    C10 C11 C12 N2 . . . . -179.8(2) ?
    O8 N2 C12 C11 . . . . -172.9(2) ?
    O7 N2 C12 C11 . . . . 7.4(3) ?
    O8 N2 C12 C13 . . . . 7.4(3) ?
    O7 N2 C12 C13 . . . . -172.3(2) ?
    C11 C12 C13 C14 . . . . -0.1(4) ?
    N2 C12 C13 C14 . . . . 179.7(2) ?
    C12 C13 C14 C9 . . . . 0.2(4) ?
    C10 C9 C14 C13 . . . . -0.2(4) ?
    C8 C9 C14 C13 . . . . 178.0(2) ?
    C17 N3 C15 C16 . . . . 50.7(3) ?
    C19 N3 C15 C16 . . . . -69.2(3) ?
    C20 N4 C16 C15 . . . . 50.2(3) ?
    C18 N4 C16 C15 . . . . -69.6(3) ?
    N3 C15 C16 N4 . . . . 15.8(3) ?
    C15 N3 C17 C18 . . . . -69.4(2) ?
    C19 N3 C17 C18 . . . . 50.5(3) ?
    C20 N4 C18 C17 . . . . -68.8(3) ?
    C16 N4 C18 C17 . . . . 51.1(3) ?
    N3 C17 C18 N4 . . . . 15.8(3) ?
    C17 N3 C19 C20 . . . . -68.8(3) ?
    C15 N3 C19 C20 . . . . 50.6(3) ?
    C16 N4 C20 C19 . . . . -68.9(3) ?
    C18 N4 C20 C19 . . . . 50.5(3) ?
    N3 C19 C20 N4 . . . . 15.6(3) ?
loop_
    _geom_hbond_atom_site_label_D
    _geom_hbond_atom_site_label_H
    _geom_hbond_atom_site_label_A
    _geom_hbond_site_symmetry_A
    _geom_hbond_distance_DH
    _geom_hbond_distance_HA
    _geom_hbond_distance_DA
    _geom_hbond_angle_DHA
    N3 H3N O1 . 0.879(17) 1.664(17) 2.539(3) 173(2)
    N4 H4N O5 . 0.892(17) 1.652(17) 2.542(3) 175(3)
    C15 H15A O6 2_766 0.99 2.42 3.193(3) 134
    C16 H16A O4 1_654 0.99 2.42 3.375(3) 161
    C17 H17A O7 1_456 0.99 2.42 3.338(3) 153
    C17 H17B O6 2_766 0.99 2.42 3.313(3) 149
    C20 H20A O2 2_676 0.99 2.41 3.043(3) 121
    C20 H20B O8 2_775 0.99 2.42 3.339(3) 154
data_global
_journal_date_recd_electronic     2014-05-15
_journal_date_accepted     2014-05-18
_journal_name_full     'Acta Crystallographica, Section E'
_journal_year     2014
_journal_volume     70
_journal_issue      7
_journal_page_first     31
_journal_page_last     35
_journal_paper_category     GO
_journal_paper_doi     10.1107/S1600536814011532
_journal_coeditor_code     SU0005
loop_
    _publ_contact_author_name
    _publ_contact_author_address
    _publ_contact_author_email
    'Edward R. T. Tiekink'
;
Department of Chemistry, University of Malaya,
50603 Kuala Lumpur, Malaysia
;
 edward.tiekink@gmail.com
    'Abdullah, Zanariah'
;
Department of Chemistry, University of Malaya,
50603 Kuala Lumpur, Malaysia
;
 zana@um.edu.my
_publ_contact_author_fax     '+60 3 7967 4193'
_publ_contact_author_phone     '+60 3 7967 6775'
_publ_section_title
;
Crystal structures of 1,4-diazabicyclo[2.2.2]octan-1-ium 4-nitrobenzoate
dihydrate and 1,4-diazabicyclo[2.2.2]octane-1,4-diium bis(4-nitrobenzoate):
the influence of solvent upon the stoichiometry of the formed salt
;
loop_
    _publ_author_name
    _publ_author_footnote
    _publ_author_address
    'Akhmad Aznan, Aina Mardia   ' .
;
Department of Chemistry, University of Malaya,
50603 Kuala Lumpur, Malaysia
;
    'Abdullah, Zanariah' .
;
Department of Chemistry, University of Malaya,
50603 Kuala Lumpur, Malaysia
;
    'Tiekink, Edward R. T.' .
;
Department of Chemistry, University of Malaya,
50603 Kuala Lumpur, Malaysia
;
_publ_section_synopsis     .
