# Supplementary material for: Crystal structures of 1,4-di­aza­bicyclo­[2.2.2]octan-1-ium 4-nitro­benzoate dihydrate and 1,4-di­aza­bicyclo­[2.2.2]octane-1,4-diium bis­(4-nitro­benzoate): the influence of solvent upon the stoichiometry of the formed salt
Source: Acta Crystallogr Sect E Struct Rep Online. 2014 Jun 23;70(Pt 7):31–5. doi: 10.1107/S1600536814011532 (PMC4120614; doi:10.1107/S1600536814011532)
Supplement: Supplementary file 2 [file e-70-00031-1sup2.hkl]

#
# h,k,l, Fc-squared, Fo-squared, sigma(Fo-squared) and status flag
#
data_1
_shelx_title '  2'
_shelx_refln_list_code          4
_shelx_F_calc_maximum      109.26
_exptl_crystal_F_000       672.00
_reflns_d_resolution_high  0.7982
 
loop_
 _symmetry_equiv_pos_as_xyz
 'x, y, z'
 '-x, y+1/2, -z+1/2'
 '-x, -y, -z'
 'x, -y-1/2, z-1/2'
 
_cell_length_a     6.5982
_cell_length_b     6.6074
_cell_length_c    34.4574
_cell_angle_alpha  90.000
_cell_angle_beta   94.809
_cell_angle_gamma  90.000
 
_shelx_F_squared_multiplier     1.000
 
loop_
 _refln_index_h
 _refln_index_k
 _refln_index_l
 _refln_F_squared_calc
 _refln_F_squared_meas
 _refln_F_squared_sigma
 _refln_observed_status
   1   0   0      439.95      406.45      3.77 o
   2   0   0     2461.67     2248.22     13.30 o
   3   0   0     1827.65     1661.96     14.67 o
   4   0   0     3924.40     4415.12     29.47 o
   5   0   0        0.52        0.88      0.71 o
   6   0   0       56.46       58.12      3.76 o
   7   0   0      669.37      623.73      7.97 o
   8   0   0        0.06        0.19      0.18 o
   1   1   0      493.51      481.56      2.81 o
   2   1   0        5.25        2.66      0.41 o
   3   1   0      661.50      648.66      5.58 o
   4   1   0     2556.95     2837.17     16.86 o
   5   1   0       96.87       91.35      1.93 o
   6   1   0       41.37       24.82      1.35 o
   7   1   0     1005.11      931.91      6.76 o
   8   1   0        4.06        8.63      0.66 o
   1   2   0     8579.13     8884.36     50.94 o
   2   2   0     2244.26     2252.69     11.31 o
   3   2   0       64.64       90.32      2.77 o
   4   2   0     1929.72     2051.42     13.14 o
   5   2   0       99.03       94.80      2.23 o
   6   2   0        0.22        0.03      0.58 o
   7   2   0      131.10      128.61      2.51 o
   1   3   0      550.70      645.08      6.03 o
   2   3   0       30.73       36.97      1.30 o
   3   3   0        0.51        1.34      0.46 o
   4   3   0        0.32        1.44      0.35 o
   5   3   0      141.50      143.12      3.59 o
   6   3   0       16.13       19.24      1.19 o
   7   3   0      187.93      170.99      2.48 o
   0   4   0       13.37        7.56      1.40 o
   1   4   0      799.71      879.34     12.65 o
   2   4   0       12.74       12.00      1.15 o
   3   4   0       17.70       26.95      1.47 o
   4   4   0      324.77      329.56      3.38 o
   5   4   0       56.71       57.88      1.65 o
   6   4   0      237.55      234.61      2.67 o
   7   4   0       36.62       34.39      1.04 o
   1   5   0     1297.96     1279.71      8.53 o
   2   5   0        0.36        0.93      0.26 o
   3   5   0       79.56       62.98      2.02 o
   4   5   0       63.56       67.11      1.81 o
   5   5   0      433.19      445.65      4.61 o
   6   5   0        7.43        5.67      0.50 o
   0   6   0      376.69      378.04      4.95 o
   1   6   0        6.28        9.73      0.71 o
   2   6   0      254.14      246.96      3.23 o
   3   6   0      146.33      145.37      2.27 o
   4   6   0       76.90       85.99      2.02 o
   5   6   0      397.50      408.08      4.06 o
   1   7   0      248.38      264.88      3.12 o
   2   7   0       82.68       85.95      1.82 o
   3   7   0        5.49        4.78      0.53 o
   4   7   0        3.04        3.87      0.39 o
   0   8   0        5.20        9.89      4.83 o
   2   8   0       23.57       18.54      1.18 o
  -8   1   1        0.05        0.16      0.23 o
  -7   1   1       58.44       71.04      1.95 o
  -6   1   1        4.21        3.98      0.63 o
  -5   1   1       32.62       27.18      1.06 o
  -4   1   1      118.00      145.86      3.06 o
  -3   1   1      499.08      498.87      4.69 o
  -2   1   1     1391.58     1291.34      7.46 o
  -1   1   1     1071.52     1066.23      6.83 o
   0   1   1      445.56      444.20      4.42 o
   1   1   1     1266.53     1311.20      6.32 o
   2   1   1     4843.29     4723.89     15.22 o
   3   1   1       97.35       97.28      2.09 o
   4   1   1       19.58       36.27      1.56 o
   5   1   1      329.90      332.87      3.69 o
   6   1   1      382.54      341.76      4.08 o
   7   1   1        1.49        2.60      0.45 o
   8   1   1       14.24        9.57      0.70 o
  -8   2   1        2.11        4.93      0.47 o
  -7   2   1        0.30        0.99      0.46 o
  -6   2   1        1.60        3.72      0.82 o
  -5   2   1        6.88       13.89      0.89 o
  -4   2   1     1000.35     1097.53     10.69 o
  -3   2   1     2417.06     2706.42     16.40 o
  -2   2   1      767.04      789.81      6.50 o
  -1   2   1    11936.75    12251.41    219.88 o
   0   2   1     2951.87     3009.23     47.27 o
   1   2   1     3967.24     4156.22     25.33 o
   2   2   1        4.28       11.46      3.56 o
   3   2   1      613.28      674.95      8.30 o
   4   2   1      364.22      368.75      5.09 o
   5   2   1        5.75        3.52      0.49 o
   6   2   1      140.28      138.14      3.55 o
   7   2   1        2.34        7.69      0.89 o
  -7   3   1       46.69       55.99      1.70 o
  -6   3   1       26.85       25.33      1.32 o
  -5   3   1       47.92       68.51      2.21 o
  -4   3   1        7.88        6.84      0.69 o
  -3   3   1        5.01        4.14      0.55 o
  -2   3   1      128.85      117.75      2.28 o
  -1   3   1      621.26      546.27      5.32 o
   0   3   1        2.28        7.72      0.59 o
   1   3   1     4006.43     4039.27     10.47 o
   2   3   1     1103.25     1092.09     10.71 o
   3   3   1      678.95      678.88      6.31 o
   4   3   1      103.58      110.49      2.24 o
   5   3   1      337.87      351.41      5.60 o
   6   3   1     1072.78     1016.35      8.04 o
   7   3   1       27.62       22.08      0.84 o
  -7   4   1       97.54      100.93      4.79 o
  -6   4   1       59.83       57.56      1.47 o
  -5   4   1       10.10       11.86      0.80 o
  -4   4   1      111.45      118.54      2.22 o
  -3   4   1        6.17       10.73      1.16 o
  -2   4   1      897.84     1008.62     24.47 o
  -1   4   1     8458.21     8922.19     23.21 o
   0   4   1     1076.53     1074.62      9.65 o
   1   4   1     1677.56     1934.88     10.56 o
   2   4   1      344.58      392.86     10.56 o
   3   4   1     1102.01     1174.59     14.64 o
   4   4   1      110.72      120.01      2.01 o
   5   4   1       50.37       76.84      2.20 o
   6   4   1       90.33       78.62      1.81 o
   7   4   1        7.88        8.06      0.46 o
  -6   5   1      196.03      182.15      2.59 o
  -5   5   1       66.78       70.87      1.86 o
  -4   5   1        6.30        9.08      0.73 o
  -3   5   1       76.47       76.74      2.23 o
  -2   5   1       59.99       60.70      1.32 o
  -1   5   1      119.28      138.28      1.88 o
   0   5   1       25.60       20.06      0.83 o
   1   5   1        6.93        9.56      0.50 o
   2   5   1      281.82      286.99      2.89 o
   3   5   1      333.49      330.92      4.57 o
   4   5   1      163.55      160.55      2.77 o
   5   5   1       28.64       25.61      1.37 o
   6   5   1       15.43       11.30      1.86 o
  -5   6   1       32.08       31.64      1.44 o
  -4   6   1        1.00        3.59      0.78 o
  -3   6   1      226.02      222.79      3.15 o
  -2   6   1      747.80      747.48      5.62 o
  -1   6   1     1801.48     1868.60      7.79 o
   0   6   1       30.99       27.13      0.97 o
   1   6   1      683.26      680.80      4.65 o
   2   6   1      422.00      457.22      4.40 o
   3   6   1      380.02      403.56      4.13 o
   4   6   1        9.80       10.94      0.76 o
   5   6   1       13.39       16.04      0.85 o
  -4   7   1        3.77        3.41      0.37 o
  -3   7   1       10.74       11.16      0.83 o
  -2   7   1       51.47       56.61      1.50 o
  -1   7   1      112.57      110.91      1.97 o
   0   7   1       68.54       67.99      1.41 o
   1   7   1      114.76      131.63      2.23 o
   2   7   1        3.08        2.10      0.55 o
   3   7   1       57.57       53.43      1.37 o
   4   7   1        4.18        4.35      0.39 o
  -2   8   1      339.46      286.01     14.40 o
  -1   8   1      285.65      260.23      3.11 o
   0   8   1       59.95       70.27      1.42 o
   1   8   1      188.21      163.36      2.64 o
   2   8   1      270.57      248.48      6.36 o
  -8   0   2       13.51       15.61      1.21 o
  -7   0   2        8.49       20.32      1.50 o
  -6   0   2     1365.92     1270.51     19.08 o
  -5   0   2       10.02       22.43      2.46 o
  -4   0   2      603.00      655.12     11.20 o
  -3   0   2     7463.50     8174.47     34.57 o
  -2   0   2     2383.82     2170.84     13.20 o
  -1   0   2     3742.94     3298.74     90.46 o
   2   0   2     1497.83     1612.69     11.18 o
   3   0   2     2056.94     1914.30     15.82 o
   4   0   2       73.19      114.71      4.64 o
   5   0   2        9.55       12.17      3.20 o
   6   0   2      149.61      126.98      4.06 o
   7   0   2       49.99       48.80      2.22 o
   8   0   2       33.66       29.83      1.43 o
  -8   1   2        0.33        0.05      0.29 o
  -7   1   2      483.48      445.12      4.74 o
  -6   1   2      117.31      101.90      3.39 o
  -5   1   2      243.42      217.16      2.97 o
  -4   1   2       12.39       10.46      0.86 o
  -3   1   2      647.73      623.03      5.22 o
  -2   1   2      404.42      424.69      3.00 o
  -1   1   2      981.51     1001.81     10.19 o
   0   1   2     1263.79     1072.96      7.47 o
   2   1   2      588.56      624.54      4.20 o
   3   1   2        1.10       16.28      0.88 o
   4   1   2      103.95      127.32      2.87 o
   5   1   2        6.42        6.66      0.50 o
   6   1   2      388.89      357.74      4.16 o
   7   1   2      228.23      198.58      3.03 o
   8   1   2        1.90        0.13      0.28 o
  -8   2   2        2.99        2.91      0.39 o
  -7   2   2       14.16       24.51      1.14 o
  -6   2   2      981.18      914.92      9.18 o
  -5   2   2       36.07       50.87      1.64 o
  -4   2   2      246.08      284.53      5.38 o
  -3   2   2     4481.27     4995.54     35.26 o
  -2   2   2      274.19      229.71      2.86 o
  -1   2   2       37.97       24.74      0.62 o
   1   2   2     3940.19     4400.58     14.06 o
   2   2   2       52.64       61.01      1.89 o
   3   2   2        0.19        2.30      0.62 o
   4   2   2      200.53      221.78      3.94 o
   5   2   2        0.40        1.29      0.44 o
   6   2   2        7.31       10.64      1.09 o
   7   2   2      111.06      110.90      2.70 o
  -7   3   2       70.56       68.14      1.42 o
  -6   3   2       86.54       73.35      2.48 o
  -5   3   2       10.55       11.70      0.73 o
  -4   3   2     1499.27     1543.55     10.59 o
  -3   3   2      332.86      335.15      4.43 o
  -2   3   2        0.01        0.55      0.28 o
  -1   3   2     1110.42      983.28      5.11 o
   0   3   2       73.42       91.79      1.15 o
   1   3   2      328.30      323.36      2.82 o
   2   3   2     1118.29     1129.94      7.02 o
   3   3   2     1119.10     1245.29      8.55 o
   4   3   2       28.79       39.36      1.22 o
   5   3   2        4.75        4.98      0.79 o
   6   3   2       12.81       12.50      1.19 o
   7   3   2       46.19       28.80      1.03 o
  -7   4   2      115.35      113.81      3.51 o
  -6   4   2        0.01        0.39      0.27 o
  -5   4   2      197.82      177.92      3.38 o
  -4   4   2       54.86       60.30      1.58 o
  -3   4   2      165.13      164.12      4.24 o
  -2   4   2      182.09      187.31      8.32 o
  -1   4   2     1104.00     1139.32      7.13 o
   0   4   2     3659.87     3871.04     20.95 o
   1   4   2     1113.04     1170.07      9.72 o
   2   4   2      259.34      257.29      5.09 o
   3   4   2     1479.58     1478.08     18.50 o
   4   4   2        1.02        0.65      0.30 o
   5   4   2      142.99      145.86      2.64 o
   6   4   2        0.55        0.87      0.37 o
   7   4   2        1.23        2.23      0.28 o
  -6   5   2        7.90        8.58      0.70 o
  -5   5   2       13.49       17.36      0.98 o
  -4   5   2      384.06      386.35      5.68 o
  -3   5   2       88.97       73.15      2.16 o
  -2   5   2      582.04      536.99      6.15 o
  -1   5   2        5.65        4.25      0.69 o
   0   5   2      152.74      147.43      2.05 o
   1   5   2       53.65       53.50      1.17 o
   2   5   2       20.50       20.53      0.92 o
   3   5   2      278.50      260.05      5.31 o
   4   5   2       26.28       29.35      1.34 o
   5   5   2        0.02        1.29      0.55 o
   6   5   2       22.34       19.50      5.51 o
  -5   6   2      167.94      153.72      2.10 o
  -4   6   2      153.96      150.70      2.68 o
  -3   6   2       20.17       28.93      1.21 o
  -2   6   2      178.49      168.59      2.43 o
  -1   6   2      559.02      568.18      4.29 o
   0   6   2      119.51      121.07      1.99 o
   1   6   2      141.04      132.55      2.25 o
   2   6   2      331.10      320.87      3.69 o
   3   6   2       64.54       74.44      1.80 o
   4   6   2       75.08       83.57      1.95 o
   5   6   2       90.33       83.22      2.24 o
  -4   7   2        2.86        2.58      0.35 o
  -3   7   2       14.24       10.24      0.81 o
  -2   7   2       95.37       90.26      1.87 o
  -1   7   2      123.72      143.49      2.07 o
   0   7   2       99.26      111.80      1.76 o
   1   7   2        9.41       12.46      0.88 o
   2   7   2        6.97       14.38      0.92 o
   3   7   2        3.42        5.39      0.56 o
   4   7   2        0.00        0.25      0.29 o
  -2   8   2      299.03      265.16      4.57 o
  -1   8   2      213.47      234.28      4.02 o
   0   8   2      125.13      134.22      2.51 o
   1   8   2       24.56       24.96      1.12 o
   2   8   2        4.35        5.50      0.51 o
  -8   1   3       98.98      112.74      4.27 o
  -7   1   3        9.07        7.70      1.02 o
  -6   1   3        4.14        3.10      0.64 o
  -5   1   3        0.37        0.68      0.28 o
  -4   1   3        5.90       10.42      0.86 o
  -3   1   3      106.34       94.57      2.48 o
  -2   1   3        0.82        1.45      0.36 o
  -1   1   3      352.33      288.40      2.49 o
   0   1   3     2506.62     2368.41      4.75 o
   1   1   3       10.58       10.41      0.43 o
   2   1   3     1725.18     1771.19      9.78 o
   3   1   3       90.13      112.30      2.25 o
   4   1   3      368.86      357.30      4.81 o
   5   1   3        0.34        0.33      0.25 o
   6   1   3      174.55      169.93      2.86 o
   7   1   3        5.03        4.01      0.60 o
   8   1   3       45.28       45.04      1.37 o
  -8   2   3       48.58       52.75      1.47 o
  -7   2   3      512.69      499.41      6.64 o
  -6   2   3      170.35      158.11      3.89 o
  -5   2   3      413.81      367.71      4.36 o
  -4   2   3      566.42      574.80      7.61 o
  -3   2   3      549.77      574.76      6.49 o
  -2   2   3      893.28      795.56      4.59 o
  -1   2   3     2040.75     2139.32      5.67 o
   0   2   3     8014.56     8103.24     18.74 o
   1   2   3        5.59       11.04      0.39 o
   2   2   3      197.98      205.78      2.48 o
   3   2   3      470.91      524.97      5.22 o
   4   2   3       57.89       74.79      2.29 o
   5   2   3      843.94      844.24      6.71 o
   6   2   3      207.87      176.68      3.59 o
   7   2   3        1.70        5.72      0.72 o
  -7   3   3      146.31      159.27      2.81 o
  -6   3   3      109.77      112.70      2.67 o
  -5   3   3      108.22      110.77      2.01 o
  -4   3   3       92.14       98.68      2.34 o
  -3   3   3        0.21        0.93      0.44 o
  -2   3   3       17.28       10.89      0.71 o
  -1   3   3       15.00       32.99      0.93 o
   0   3   3     1825.28     1787.92      5.12 o
   1   3   3      231.83      207.80      3.53 o
   2   3   3      201.40      167.64      2.66 o
   3   3   3        7.23        9.48      0.81 o
   4   3   3      248.82      247.65      3.43 o
   5   3   3       65.14       63.66      2.41 o
   6   3   3      249.04      256.56      3.54 o
   7   3   3       74.86       58.93      1.44 o
  -7   4   3      189.29      186.46      8.42 o
  -6   4   3        5.18        5.00      0.49 o
  -5   4   3      409.63      414.96      4.52 o
  -4   4   3     1077.20     1115.54      7.47 o
  -3   4   3       30.08       31.64      1.93 o
  -2   4   3      105.12      131.78      2.73 o
  -1   4   3      647.86      729.77      5.09 o
   0   4   3     2970.27     3091.38     12.33 o
   1   4   3      452.25      409.37      4.97 o
   2   4   3        2.39        2.02      0.73 o
   3   4   3       19.15       28.32      1.32 o
   4   4   3      168.73      189.62      3.46 o
   5   4   3        3.38        7.65      0.66 o
   6   4   3       26.14       24.20      1.05 o
   7   4   3       50.94       60.90      1.53 o
  -6   5   3        3.74        6.91      0.79 o
  -5   5   3       54.38       49.27      1.58 o
  -4   5   3      191.92      199.36      3.46 o
  -3   5   3       49.18       39.86      1.62 o
  -2   5   3       81.08       78.47      1.42 o
  -1   5   3        7.02        6.73      0.43 o
   0   5   3      919.50      938.96      4.85 o
   1   5   3      150.93      145.77      2.04 o
   2   5   3      245.14      259.69      2.79 o
   3   5   3      123.77      120.06      2.72 o
   4   5   3       27.20       22.78      1.19 o
   5   5   3       38.85       30.99      1.47 o
   6   5   3      309.84      309.19      5.64 o
  -5   6   3        3.58        5.69      0.65 o
  -4   6   3      193.17      193.85      3.60 o
  -3   6   3        1.39        1.43      0.45 o
  -2   6   3      808.06      818.45      4.59 o
  -1   6   3      557.91      571.31      4.30 o
   0   6   3       45.87       46.43      1.25 o
   1   6   3       69.63       66.84      1.60 o
   2   6   3      125.66      137.54      2.42 o
   3   6   3      127.44      127.46      2.31 o
   4   6   3       23.11       22.64      1.03 o
   5   6   3      103.95      102.33      2.42 o
  -4   7   3       10.38        5.95      0.47 o
  -3   7   3       10.07       10.90      0.82 o
  -2   7   3       68.57       63.60      1.55 o
  -1   7   3        6.84        9.23      0.64 o
   0   7   3        4.46        6.56      0.53 o
   1   7   3        1.77        2.50      0.46 o
   2   7   3      479.60      472.76      4.18 o
   3   7   3        1.06        1.08      0.38 o
   4   7   3      118.83      104.11      2.24 o
  -2   8   3      452.68      388.46      5.43 o
  -1   8   3      445.27      421.76      4.65 o
   0   8   3       48.43       45.41      2.28 o
   1   8   3        4.83        2.93      0.38 o
  -8   0   4       18.72       28.48      1.68 o
  -7   0   4       33.87       28.98      2.56 o
  -6   0   4     1983.02     1860.92     15.24 o
  -5   0   4      506.26      612.94     12.67 o
  -4   0   4      140.42      184.57      5.95 o
  -3   0   4     3427.51     3948.98     23.07 o
  -2   0   4       15.11        9.43      0.62 o
  -1   0   4      829.95      824.52      4.11 o
   0   0   4      134.88      153.86      1.64 o
   2   0   4     6036.56     6029.52     23.15 o
   3   0   4      825.36      836.94     10.46 o
   4   0   4       88.59       76.83      3.82 o
   5   0   4       46.36       49.62      2.42 o
   6   0   4       42.05       41.19      2.29 o
   7   0   4      112.28      104.07      3.16 o
  -8   1   4       43.77       52.15      1.59 o
  -7   1   4      320.29      345.29      4.22 o
  -6   1   4       95.88       85.09      2.76 o
  -5   1   4      107.95      113.16      2.15 o
  -4   1   4      301.73      274.34      4.14 o
  -3   1   4     1481.82     1430.76      7.90 o
  -2   1   4      452.48      442.35      3.06 o
   0   1   4     3596.91     3595.98      8.91 o
   1   1   4      821.07      781.92      3.55 o
   2   1   4      655.38      778.11      4.74 o
   3   1   4      397.16      446.14      4.50 o
   4   1   4       63.30       88.49      2.42 o
   5   1   4      131.11      129.58      2.11 o
   6   1   4     1315.57     1336.27      8.03 o
   7   1   4      105.27      101.55      2.51 o
   8   1   4       52.01       44.67      1.32 o
  -8   2   4      136.19      164.08      6.58 o
  -7   2   4       62.17       54.56      2.00 o
  -6   2   4      319.09      303.42      4.61 o
  -5   2   4       53.54       46.25      1.26 o
  -4   2   4       12.19        9.67      1.06 o
  -3   2   4     1815.91     1961.11     22.51 o
  -2   2   4       15.95       35.40      0.98 o
  -1   2   4        9.04        4.91      0.37 o
   0   2   4     1003.80      991.47      5.49 o
   1   2   4      475.33      482.57      2.54 o
   2   2   4      304.07      333.99      3.28 o
   3   2   4      765.85      829.28      6.55 o
   4   2   4        9.74        8.68      0.82 o
   5   2   4       72.14       66.04      1.89 o
   6   2   4       82.41       74.74      2.18 o
   7   2   4       63.81       72.42      2.66 o
  -7   3   4       36.30       31.19      1.37 o
  -6   3   4       52.62       55.55      1.91 o
  -5   3   4       28.32       25.31      0.98 o
  -4   3   4       80.40       75.85      1.85 o
  -3   3   4      141.23      145.32      2.92 o
  -2   3   4       17.41       15.09      0.73 o
  -1   3   4     1204.92     1248.03      5.45 o
   0   3   4      104.11      105.36      1.59 o
   1   3   4       60.15       86.16      1.93 o
   2   3   4      421.09      399.02      5.68 o
   3   3   4       26.95       43.39      2.16 o
   4   3   4        0.50        0.15      0.28 o
   5   3   4       63.10       62.76      2.39 o
   6   3   4       46.97       41.09      1.60 o
   7   3   4       35.02       39.82      1.19 o
  -7   4   4        1.33        4.18      0.46 o
  -6   4   4        9.51        9.56      0.62 o
  -5   4   4      679.87      694.77      7.46 o
  -4   4   4       93.39       88.34      2.11 o
  -3   4   4      387.10      423.41      4.42 o
  -2   4   4       38.86       40.49      1.82 o
  -1   4   4     1326.21     1374.80     11.70 o
   0   4   4      315.32      366.43      4.22 o
   1   4   4       56.32       56.05      2.45 o
   2   4   4     1094.38     1138.60     10.93 o
   3   4   4        9.18        5.43      0.63 o
   4   4   4        0.24        1.36      0.43 o
   5   4   4       51.86       55.94      1.63 o
   6   4   4       86.78       86.98      2.01 o
   7   4   4      164.02      154.57      1.99 o
  -6   5   4       82.75       86.60      2.54 o
  -5   5   4        2.43        2.59      0.50 o
  -4   5   4       12.48       11.78      0.93 o
  -3   5   4       58.01       53.28      1.87 o
  -2   5   4      162.44      152.08      1.86 o
  -1   5   4      776.60      783.17      6.56 o
   0   5   4        5.22        3.86      0.37 o
   1   5   4      118.33      104.33      1.63 o
   2   5   4      104.83      103.06      1.77 o
   3   5   4      478.31      485.76      8.27 o
   4   5   4        0.02        0.96      0.81 o
   5   5   4        2.51        2.52      0.53 o
   6   5   4      502.47      516.63      8.56 o
  -5   6   4      101.16       76.51      1.50 o
  -4   6   4      214.31      214.35      3.24 o
  -3   6   4       82.30       73.41      1.82 o
  -2   6   4      316.14      307.40      2.83 o
  -1   6   4     1964.66     1948.64      7.97 o
   0   6   4       62.53       55.95      1.37 o
   1   6   4       35.64       33.34      1.14 o
   2   6   4      266.75      251.76      3.25 o
   3   6   4       60.96       57.96      1.56 o
   4   6   4        1.56        1.55      0.36 o
   5   6   4       77.51       90.51      1.80 o
  -4   7   4        0.09        0.66      0.24 o
  -3   7   4        0.00        0.40      0.36 o
  -2   7   4        6.80        7.06      0.58 o
  -1   7   4       11.98        8.95      0.56 o
   0   7   4      115.30      127.70      1.96 o
   1   7   4       81.65       82.96      1.75 o
   2   7   4       61.64       67.10      1.60 o
   3   7   4       50.11       49.69      1.58 o
   4   7   4       75.84       70.70      1.81 o
  -2   8   4      145.06      118.01      2.91 o
  -1   8   4      202.72      214.09      3.17 o
   0   8   4        4.42        8.21      2.05 o
   1   8   4        1.75        1.38      0.32 o
  -8   1   5       32.99       37.99      1.35 o
  -7   1   5        4.11        4.24      0.63 o
  -6   1   5        0.94        0.95      0.59 o
  -5   1   5        8.75       11.97      0.72 o
  -4   1   5       56.21       75.38      2.17 o
  -3   1   5       61.88       83.61      1.89 o
  -2   1   5       18.61       14.66      0.80 o
  -1   1   5      173.28      189.61      1.91 o
   0   1   5     1081.44     1094.40      4.01 o
   1   1   5      900.31      839.00      3.67 o
   2   1   5       47.99       40.78      1.75 o
   3   1   5      115.51       99.80      2.15 o
   4   1   5      559.36      552.07      6.04 o
   5   1   5        0.89        3.04      0.36 o
   6   1   5      153.11      132.33      2.88 o
   7   1   5      151.97      140.14      2.93 o
   8   1   5        6.25        5.33      0.69 o
  -8   2   5       49.24       49.86      1.41 o
  -7   2   5       14.49       14.98      1.13 o
  -6   2   5      126.79      133.92      3.53 o
  -5   2   5        2.11        1.75      0.34 o
  -4   2   5     1255.29     1249.53     11.12 o
  -3   2   5       23.29       31.04      1.50 o
  -2   2   5     2323.17     2391.90     11.41 o
  -1   2   5     1112.90     1131.16      6.43 o
   0   2   5       35.45       27.49      0.70 o
   1   2   5      871.79      785.43      5.46 o
   2   2   5       19.70       22.31      0.90 o
   3   2   5        0.07        4.65      0.67 o
   4   2   5      151.21      152.78      3.28 o
   5   2   5      275.43      258.73      3.73 o
   6   2   5       77.07       65.14      2.02 o
   7   2   5      113.31      130.88      3.51 o
  -7   3   5        1.88        2.41      0.55 o
  -6   3   5       55.25       55.21      1.60 o
  -5   3   5      127.34      122.60      2.11 o
  -4   3   5        3.70        7.22      0.52 o
  -3   3   5        0.60        2.99      0.50 o
  -2   3   5       40.73       57.93      1.40 o
  -1   3   5     1553.47     1616.34      7.25 o
   0   3   5     1073.18     1223.63     10.19 o
   1   3   5       72.84       78.01      2.19 o
   2   3   5      218.70      216.08      4.23 o
   3   3   5     2128.00     2071.76     14.89 o
   4   3   5        0.16        2.19      0.38 o
   5   3   5      458.28      513.15      6.71 o
   6   3   5       40.29       39.02      1.55 o
   7   3   5      278.77      245.91      3.56 o
  -7   4   5       30.80       28.20      1.26 o
  -6   4   5       33.23       37.23      1.18 o
  -5   4   5       15.84       18.32      0.91 o
  -4   4   5      586.32      603.52      4.97 o
  -3   4   5       53.76       64.44      1.68 o
  -2   4   5       21.26       22.36      1.81 o
  -1   4   5        4.00       11.44      0.83 o
   0   4   5      541.87      565.32      5.33 o
   1   4   5        9.57       15.19      1.22 o
   2   4   5      254.47      266.73      5.35 o
   3   4   5       22.45       24.35      0.97 o
   4   4   5       34.51       33.60      1.47 o
   5   4   5       12.09       11.14      0.80 o
   6   4   5        6.75        8.82      0.70 o
   7   4   5      155.23      170.07      2.03 o
  -6   5   5        2.26        1.60      0.46 o
  -5   5   5       12.45       10.90      0.77 o
  -4   5   5      415.81      421.48      5.79 o
  -3   5   5        0.01        1.86      0.60 o
  -2   5   5      114.16      109.10      1.67 o
  -1   5   5        6.25        4.18      0.36 o
   0   5   5      121.60      104.90      1.63 o
   1   5   5       76.58       69.16      1.34 o
   2   5   5        4.06        7.48      0.52 o
   3   5   5      131.17      122.07      3.11 o
   4   5   5        4.47        9.77      0.97 o
   5   5   5       21.05       25.15      1.30 o
   6   5   5       28.59       24.97      1.29 o
  -5   6   5        8.93        9.57      0.65 o
  -4   6   5       45.47       47.65      1.55 o
  -3   6   5        6.39        8.65      0.87 o
  -2   6   5      108.88       99.40      1.62 o
  -1   6   5      405.67      405.93      3.57 o
   0   6   5      624.96      656.31      4.58 o
   1   6   5        7.67        9.54      0.68 o
   2   6   5       99.54      105.89      2.12 o
   3   6   5        1.71        2.70      0.43 o
   4   6   5        8.28        7.66      0.74 o
   5   6   5       28.32       24.74      0.93 o
  -4   7   5       88.33       84.01      2.33 o
  -3   7   5        2.60        3.05      0.49 o
  -2   7   5        0.52        0.48      0.33 o
  -1   7   5        0.56        0.86      0.31 o
   0   7   5        0.05        1.50      0.45 o
   1   7   5       72.96       70.56      1.76 o
   2   7   5        1.24        1.82      0.42 o
   3   7   5        3.34        4.92      0.55 o
   4   7   5        0.85        1.24      0.31 o
  -1   8   5      150.87      141.91      4.88 o
   0   8   5      188.62      182.11      2.47 o
   1   8   5        7.48        5.12      0.44 o
  -8   0   6        5.46        4.10      0.72 o
  -7   0   6        2.08        1.31      0.73 o
  -6   0   6       69.92       80.07      2.52 o
  -5   0   6      397.38      408.40     10.33 o
  -4   0   6     2435.06     2387.64     21.84 o
  -3   0   6        0.11        1.18      0.62 o
  -2   0   6        0.04        3.21      1.42 o
  -1   0   6     6765.94     6162.36    141.34 o
   0   0   6     3437.94     3051.60      9.60 o
   1   0   6     2516.26     2308.84     10.09 o
   2   0   6     2919.41     2545.61     14.66 o
   3   0   6      407.01      426.80      7.48 o
   4   0   6      257.47      279.61      7.30 o
   5   0   6        3.21        2.80      0.57 o
   6   0   6      349.38      367.57      6.71 o
   7   0   6      102.94       89.90      2.86 o
  -8   1   6        5.85        2.91      0.53 o
  -7   1   6       53.37       54.01      1.98 o
  -6   1   6        4.99        3.92      0.64 o
  -5   1   6      113.21      113.74      2.15 o
  -4   1   6       10.21       15.34      1.00 o
  -3   1   6     1509.09     1635.03     10.21 o
  -2   1   6     2022.38     1913.70     11.62 o
  -1   1   6     1745.13     1662.71      9.27 o
   0   1   6        2.16        1.45      0.17 o
   1   1   6       61.32       65.94      1.09 o
   2   1   6     7323.64     7581.92     19.14 o
   3   1   6      785.89      804.07      6.12 o
   4   1   6      365.07      347.51      4.82 o
   5   1   6      179.92      186.84      2.33 o
   6   1   6      324.26      318.33      4.44 o
   7   1   6        1.74        1.20      0.39 o
   8   1   6       15.66       12.19      0.96 o
  -8   2   6       25.96       21.47      0.92 o
  -7   2   6       19.28       20.19      1.25 o
  -6   2   6        2.74        3.62      0.65 o
  -5   2   6        3.96        3.82      0.42 o
  -4   2   6      173.69      172.09      4.07 o
  -3   2   6        8.93        7.69      0.57 o
  -2   2   6      756.09      714.68      4.40 o
  -1   2   6        0.23        6.29      0.69 o
   0   2   6      283.88      299.38      2.33 o
   1   2   6     1390.71     1324.92      5.11 o
   2   2   6      185.30      201.85      2.71 o
   3   2   6      227.01      236.02      3.95 o
   4   2   6       21.44       23.01      1.29 o
   5   2   6        2.81        2.22      0.47 o
   6   2   6        0.43        0.33      0.40 o
   7   2   6       93.16      103.58      4.38 o
  -7   3   6        0.41        0.71      0.57 o
  -6   3   6       26.57       28.78      1.33 o
  -5   3   6        5.38        6.85      0.59 o
  -4   3   6      163.54      152.60      2.06 o
  -3   3   6     1081.41     1045.31      7.77 o
  -2   3   6       45.46       37.26      1.13 o
  -1   3   6       54.44       68.75      1.43 o
   0   3   6      176.96      198.38      1.96 o
   1   3   6      225.37      223.08      2.44 o
   2   3   6      618.68      718.42      8.66 o
   3   3   6       45.23       53.34      2.43 o
   4   3   6       46.11       48.46      1.54 o
   5   3   6        6.26        6.67      0.87 o
   6   3   6      227.88      225.17      3.59 o
   7   3   6       38.41       36.33      1.10 o
  -7   4   6      351.67      332.09      4.49 o
  -6   4   6      136.65      137.61      2.49 o
  -5   4   6      355.86      357.21      3.76 o
  -4   4   6     1005.86      964.67      6.35 o
  -3   4   6       59.03       59.00      1.61 o
  -2   4   6      104.28      111.71      3.14 o
  -1   4   6       48.29       41.80      1.51 o
   0   4   6      255.51      232.41      3.46 o
   1   4   6       68.99       77.18      2.71 o
   2   4   6      106.02      113.85      3.52 o
   3   4   6        3.59        4.91      0.55 o
   4   4   6        4.42        5.34      0.64 o
   5   4   6       93.54      104.11      2.26 o
   6   4   6       14.06       13.42      0.81 o
   7   4   6       25.64       21.45      1.28 o
  -6   5   6        1.78        0.71      0.22 o
  -5   5   6        1.71        1.95      0.35 o
  -4   5   6       53.79       56.48      2.27 o
  -3   5   6      702.03      695.47      8.52 o
  -2   5   6       40.70       37.87      0.99 o
  -1   5   6      261.73      243.10      2.12 o
   0   5   6      631.49      674.95      4.13 o
   1   5   6        0.92        2.30      0.30 o
   2   5   6       13.56       14.43      0.68 o
   3   5   6      129.59      128.74      2.42 o
   4   5   6       45.01       41.54      1.86 o
   5   5   6       34.51       29.50      1.16 o
   6   5   6       78.13       77.68      2.16 o
  -5   6   6      127.58      142.16      2.44 o
  -4   6   6      123.30      131.86      2.52 o
  -3   6   6       34.57       28.19      1.33 o
  -2   6   6      253.78      240.46      2.51 o
  -1   6   6        8.67        9.12      0.60 o
   0   6   6      175.01      181.66      2.40 o
   1   6   6       50.85       47.44      1.34 o
   2   6   6       18.70       17.95      0.90 o
   3   6   6        0.00        0.88      0.33 o
   4   6   6       35.81       43.60      1.60 o
   5   6   6        7.49        8.60      0.54 o
  -4   7   6       12.50        8.43      0.82 o
  -3   7   6        1.18        3.05      0.49 o
  -2   7   6       41.57       34.52      0.99 o
  -1   7   6        0.30        1.01      0.33 o
   0   7   6      174.31      177.28      2.52 o
   1   7   6       93.15       99.50      1.88 o
   2   7   6        2.15        3.18      0.48 o
   3   7   6        0.00        1.41      0.59 o
   4   7   6        3.21        3.29      0.58 o
  -1   8   6      106.51      112.94     15.99 o
   0   8   6       51.21       48.47      3.39 o
   1   8   6      165.26      165.56      2.15 o
  -8   1   7        5.79        5.62      0.54 o
  -7   1   7       24.64       27.33      1.52 o
  -6   1   7      135.14      136.35      3.49 o
  -5   1   7        0.33        1.15      0.31 o
  -4   1   7      135.70      151.73      3.04 o
  -3   1   7      458.72      495.46      4.04 o
  -2   1   7       22.16       22.60      0.89 o
  -1   1   7      499.51      496.06      2.49 o
   0   1   7      113.35      115.41      1.12 o
   1   1   7     2179.55     2016.79      5.31 o
   2   1   7     1494.85     1594.48      6.97 o
   3   1   7      836.66      972.09      6.76 o
   4   1   7     1278.57     1290.71      9.32 o
   5   1   7      118.39       98.07      1.69 o
   6   1   7       60.87       73.04      2.13 o
   7   1   7        0.42        0.84      0.40 o
  -7   2   7      118.27      124.94      2.93 o
  -6   2   7       20.01       20.82      1.21 o
  -5   2   7      668.72      655.49      5.23 o
  -4   2   7      211.05      188.63      3.51 o
  -3   2   7      464.47      398.03      3.89 o
  -2   2   7     1030.25      941.42      5.07 o
  -1   2   7     4491.99     4569.63     27.84 o
   0   2   7     3227.57     2991.94      7.79 o
   1   2   7      791.97      727.32      3.24 o
   2   2   7        1.61        3.33      0.43 o
   3   2   7      361.99      350.19      4.25 o
   4   2   7       86.95       68.18      2.19 o
   5   2   7       84.09       84.15      2.32 o
   6   2   7       14.52       13.22      0.95 o
   7   2   7       20.33       20.32      1.41 o
  -7   3   7        0.14        0.01      0.31 o
  -6   3   7      110.46      114.61      2.37 o
  -5   3   7        1.24        1.19      0.44 o
  -4   3   7        6.26       11.71      0.85 o
  -3   3   7       59.94       62.46      1.89 o
  -2   3   7      246.45      299.53      3.18 o
  -1   3   7      184.69      165.00      2.28 o
   0   3   7       19.29       13.12      0.80 o
   1   3   7        0.51        1.51      0.71 o
   2   3   7      114.16      126.32      3.32 o
   3   3   7       44.94       52.79      2.42 o
   4   3   7      358.64      365.97      4.21 o
   5   3   7       14.17       12.59      0.97 o
   6   3   7      209.26      237.98      4.17 o
   7   3   7        0.00        0.59      0.25 o
  -7   4   7        7.57        9.15      1.67 o
  -6   4   7        0.03        0.70      0.33 o
  -5   4   7      186.46      186.27      2.99 o
  -4   4   7       20.82       21.20      0.99 o
  -3   4   7      176.53      160.27      2.42 o
  -2   4   7      288.92      243.07      4.65 o
  -1   4   7      330.30      359.98      5.55 o
   0   4   7        7.80       13.52      0.87 o
   1   4   7      403.88      398.31      6.19 o
   2   4   7        0.04        0.43      0.45 o
   3   4   7       58.69       62.18      1.55 o
   4   4   7       77.99       98.23      2.48 o
   5   4   7        8.15        6.64      0.72 o
   6   4   7       17.25       17.04      0.89 o
  -6   5   7        7.74        6.55      0.45 o
  -5   5   7        1.81        1.78      0.35 o
  -4   5   7       43.43       43.52      1.92 o
  -3   5   7      255.60      269.25      3.66 o
  -2   5   7      329.91      316.47      2.84 o
  -1   5   7       43.83       50.86      0.99 o
   0   5   7       33.68       31.66      0.91 o
   1   5   7       76.71       79.79      1.74 o
   2   5   7       29.42       28.96      0.96 o
   3   5   7       24.36       23.11      1.05 o
   4   5   7       18.53       19.75      1.30 o
   5   5   7       29.22       27.15      1.36 o
   6   5   7      109.36      111.61      3.13 o
  -5   6   7        2.27        3.52      0.58 o
  -4   6   7       23.14       21.95      1.06 o
  -3   6   7       60.76       61.85      1.72 o
  -2   6   7        3.39        2.17      0.32 o
  -1   6   7        9.97       12.98      0.69 o
   0   6   7        1.18        1.16      0.37 o
   1   6   7        9.10        9.38      0.70 o
   2   6   7       51.30       51.60      1.61 o
   3   6   7       71.84       72.03      1.68 o
   4   6   7        4.44        5.21      0.63 o
   5   6   7        5.08        6.96      0.67 o
  -4   7   7        2.99        3.54      0.48 o
  -3   7   7       25.55       30.95      1.49 o
  -2   7   7       24.86       19.39      0.75 o
  -1   7   7      232.01      222.64      2.46 o
   0   7   7       92.36       91.38      1.96 o
   1   7   7       57.08       61.83      1.62 o
   2   7   7       41.38       41.89      1.21 o
   3   7   7       11.83       10.71      0.93 o
   4   7   7       31.79       29.16      1.57 o
  -1   8   7       98.13       93.26      2.84 o
   0   8   7       49.49       47.36      2.98 o
   1   8   7       49.30       49.57      1.40 o
  -8   0   8      154.60      143.35      3.77 o
  -7   0   8      444.81      462.97      8.98 o
  -6   0   8       23.60       19.82      1.28 o
  -5   0   8       19.81       27.56      1.25 o
  -4   0   8     1782.68     1823.92     19.05 o
  -3   0   8        6.56        3.16      0.66 o
  -2   0   8     1377.83     1189.55     22.33 o
  -1   0   8     1783.66     1936.12      6.01 o
   0   0   8      901.84      844.77      3.53 o
   1   0   8     1293.90     1177.62      7.41 o
   2   0   8     2463.13     2325.29     14.16 o
   3   0   8      538.00      514.73      8.33 o
   4   0   8      789.01      803.91     12.50 o
   5   0   8       41.08       32.50      1.61 o
   6   0   8      210.37      217.14      5.14 o
   7   0   8        0.71        0.33      0.38 o
  -8   1   8       25.11       16.56      0.85 o
  -7   1   8       65.47       64.00      3.90 o
  -6   1   8       29.02       24.52      1.53 o
  -5   1   8        5.10        5.41      0.98 o
  -4   1   8      262.20      254.15      3.94 o
  -3   1   8     1098.82     1018.58      5.83 o
  -2   1   8       79.14       61.36      1.09 o
  -1   1   8     1928.39     1927.01     13.91 o
   0   1   8     8081.54     7678.25     37.87 o
   1   1   8       41.47       20.85      0.65 o
   2   1   8      151.38      171.26      2.71 o
   3   1   8       48.70       70.70      2.70 o
   4   1   8      555.16      571.45      7.75 o
   5   1   8      482.09      472.56      4.06 o
   6   1   8        1.88        1.46      0.47 o
   7   1   8       49.48       39.44      1.53 o
  -7   2   8       33.79       35.88      2.03 o
  -6   2   8      186.79      180.22      3.76 o
  -5   2   8       34.43       40.96      1.34 o
  -4   2   8       68.41       73.22      2.18 o
  -3   2   8      295.94      251.30      3.10 o
  -2   2   8     2066.59     2062.78      9.38 o
  -1   2   8      958.54      997.59      6.02 o
   0   2   8        1.26        1.55      0.54 o
   1   2   8       64.30       59.99      1.65 o
   2   2   8      996.24     1065.53      6.63 o
   3   2   8      300.02      317.34      3.42 o
   4   2   8        0.28        0.70      0.89 o
   5   2   8        1.58        1.75      0.61 o
   6   2   8       31.74       27.32      1.33 o
   7   2   8        9.99       13.15      1.12 o
  -7   3   8        2.28        1.98      0.61 o
  -6   3   8       29.59       34.90      1.35 o
  -5   3   8      506.38      474.44      5.00 o
  -4   3   8      290.28      264.51      2.57 o
  -3   3   8      609.19      634.10      6.75 o
  -2   3   8      288.37      272.74      4.12 o
  -1   3   8      416.18      408.10      3.56 o
   0   3   8      124.06      142.39      2.79 o
   1   3   8     1605.07     1593.52     10.44 o
   2   3   8       88.35       66.11      2.44 o
   3   3   8      103.57      114.32      3.55 o
   4   3   8      117.54      118.25      2.41 o
   5   3   8      239.18      241.32      3.96 o
   6   3   8        3.75        2.67      0.62 o
   7   3   8        0.66        0.77      0.25 o
  -7   4   8        7.35        9.78      0.82 o
  -6   4   8        1.05        0.67      0.33 o
  -5   4   8       17.81       14.25      0.90 o
  -4   4   8       53.00       51.73      1.37 o
  -3   4   8      304.62      278.39      2.93 o
  -2   4   8       11.98       12.83      0.92 o
  -1   4   8      475.83      490.80      5.17 o
   0   4   8      127.90      114.75      2.49 o
   1   4   8       13.28       12.20      1.18 o
   2   4   8      104.08      115.07      7.62 o
   3   4   8      259.45      258.77      5.26 o
   4   4   8       32.62       35.05      1.34 o
   5   4   8      628.67      713.31      6.42 o
   6   4   8       18.26       17.81      0.90 o
  -6   5   8       93.49       88.13      1.48 o
  -5   5   8        0.06        0.48      0.27 o
  -4   5   8       35.66       37.69      1.79 o
  -3   5   8      141.09      148.02      2.73 o
  -2   5   8      130.85      111.38      1.69 o
  -1   5   8      270.88      247.00      2.25 o
   0   5   8      246.06      247.22      2.37 o
   1   5   8      223.95      215.49      2.38 o
   2   5   8       78.01       89.81      1.67 o
   3   5   8       55.90       54.94      1.80 o
   4   5   8        6.36        8.36      0.87 o
   5   5   8      607.40      640.63      6.27 o
   6   5   8       50.26       58.49      1.79 o
  -5   6   8       83.11       86.84      1.85 o
  -4   6   8       31.38       26.84      1.15 o
  -3   6   8        3.78        3.41      0.50 o
  -2   6   8       12.61       14.89      0.65 o
  -1   6   8      270.70      282.15      2.75 o
   0   6   8       27.60       33.95      1.06 o
   1   6   8        2.73        2.16      0.38 o
   2   6   8        2.24        1.70      0.41 o
   3   6   8       51.18       49.59      1.38 o
   4   6   8      131.59      146.22      2.79 o
   5   6   8      228.47      240.18      6.18 o
  -4   7   8        3.41        3.97      0.57 o
  -3   7   8        0.48        1.55      0.32 o
  -2   7   8       16.41       14.57      0.65 o
  -1   7   8        0.48        1.42      0.33 o
   0   7   8        4.38        5.29      0.55 o
   1   7   8       48.66       52.72      1.48 o
   2   7   8       30.42       27.37      1.10 o
   3   7   8       61.03       61.18      2.03 o
  -1   8   8       31.94       35.92      1.76 o
   0   8   8        1.80        2.35      0.41 o
   1   8   8       22.95       27.33      1.05 o
  -8   1   9       23.35       22.48      2.98 o
  -7   1   9        7.55        6.73      0.96 o
  -6   1   9       11.34       12.24      1.12 o
  -5   1   9      233.71      221.02      3.75 o
  -4   1   9       10.07       10.16      0.82 o
  -3   1   9       92.64       84.66      1.68 o
  -2   1   9      541.25      578.49      3.35 o
  -1   1   9      221.69      223.19      1.54 o
   0   1   9     2188.70     2070.39     23.17 o
   1   1   9      136.06      153.97      1.41 o
   2   1   9      378.00      320.78      4.44 o
   3   1   9       31.74       17.77      0.94 o
   4   1   9      244.53      223.09      3.88 o
   5   1   9       45.87       47.25      1.29 o
   6   1   9      176.17      183.72      3.88 o
   7   1   9        0.40        0.38      0.30 o
  -7   2   9      130.08      129.24      2.36 o
  -6   2   9       98.92       93.64      2.53 o
  -5   2   9        6.38        9.07      0.67 o
  -4   2   9      638.66      648.60      6.45 o
  -3   2   9      174.75      169.26      3.02 o
  -2   2   9       57.66       37.38      1.01 o
  -1   2   9     5002.82     5232.33     48.28 o
   0   2   9     2940.16     2950.17      8.64 o
   1   2   9      680.15      651.61      4.69 o
   2   2   9       68.08       68.98      1.73 o
   3   2   9      623.51      665.38      6.11 o
   4   2   9        2.91        7.19      1.00 o
   5   2   9     1071.42     1014.99      9.62 o
   6   2   9      340.52      322.42      4.98 o
   7   2   9       21.84       24.54      1.47 o
  -7   3   9       85.50       94.24      2.21 o
  -6   3   9       19.25       23.98      1.12 o
  -5   3   9       35.41       37.95      1.47 o
  -4   3   9      595.30      547.68      5.74 o
  -3   3   9     1040.16     1073.47     11.00 o
  -2   3   9     2439.54     2465.63     13.58 o
  -1   3   9        3.59        0.83      0.29 o
   0   3   9     5835.94     5883.28     23.92 o
   1   3   9      249.58      273.81      3.40 o
   2   3   9      452.99      440.86      8.79 o
   3   3   9      146.53      160.54      4.24 o
   4   3   9      393.01      407.00      4.08 o
   5   3   9      524.78      547.49      5.95 o
   6   3   9       81.91       99.79      2.65 o
   7   3   9       40.01       41.41      1.10 o
  -7   4   9       71.70       60.91      1.50 o
  -6   4   9       31.81       30.01      1.68 o
  -5   4   9        0.79        0.74      0.34 o
  -4   4   9      435.62      459.73      4.41 o
  -3   4   9        5.31        7.78      0.57 o
  -2   4   9      120.23      111.06      2.99 o
  -1   4   9        5.58        5.36      0.66 o
   0   4   9       55.13       39.25      1.77 o
   1   4   9      946.44      992.17     16.84 o
   2   4   9      142.18      153.23      4.20 o
   3   4   9       74.71       80.76      1.65 o
   4   4   9       85.08      106.48      3.09 o
   5   4   9      442.83      462.90      6.08 o
   6   4   9       83.73       94.56      1.93 o
  -6   5   9       39.11       32.91      0.91 o
  -5   5   9        1.50        2.31      0.52 o
  -4   5   9        6.59        7.40      1.30 o
  -3   5   9       78.60       78.69      2.01 o
  -2   5   9      147.87      144.16      2.06 o
  -1   5   9       19.28       17.73      0.64 o
   0   5   9      377.14      371.75      2.91 o
   1   5   9       27.06       27.58      0.87 o
   2   5   9      213.90      222.21      2.99 o
   3   5   9       61.66       65.24      1.95 o
   4   5   9        4.49        2.43      0.48 o
   5   5   9        3.20        8.93      0.85 o
   6   5   9       80.13       93.46      2.17 o
  -5   6   9        6.26        8.69      0.81 o
  -4   6   9        2.45        3.31      0.49 o
  -3   6   9       18.44       19.09      0.97 o
  -2   6   9       67.19       71.08      1.35 o
  -1   6   9      218.15      221.09      2.43 o
   0   6   9       46.81       46.54      1.23 o
   1   6   9        3.78        3.14      0.45 o
   2   6   9        0.04        0.29      0.35 o
   3   6   9       45.22       43.52      1.44 o
   4   6   9       10.45       11.56      0.82 o
   5   6   9      191.04      189.43      7.87 o
  -4   7   9       17.57       17.12      0.90 o
  -3   7   9       35.01       32.72      1.02 o
  -2   7   9        1.07        0.43      0.23 o
  -1   7   9       32.45       36.25      0.91 o
   0   7   9        0.99        1.66      0.36 o
   1   7   9        6.63        8.29      0.74 o
   2   7   9       43.14       43.81      1.56 o
   3   7   9       61.63       62.74      2.00 o
  -1   8   9       14.88       15.79      1.12 o
   0   8   9       55.81       51.60      1.50 o
   1   8   9       82.42       74.64      2.71 o
  -8   0  10      336.80      303.52      5.40 o
  -7   0  10      210.62      221.38      5.96 o
  -6   0  10        5.00        2.91      0.54 o
  -5   0  10      450.79      414.02      5.35 o
  -4   0  10     1809.20     1817.34     19.11 o
  -3   0  10      426.04      416.50      7.55 o
  -2   0  10        0.01        0.66      0.51 o
  -1   0  10      587.92      476.72      5.82 o
   0   0  10      139.51      112.28      1.22 o
   1   0  10       28.73       39.70      1.40 o
   2   0  10       29.69       29.04      1.61 o
   3   0  10     2092.53     2221.39     17.60 o
   4   0  10     2240.53     2308.93     21.39 o
   5   0  10     1046.85      989.58      7.77 o
   6   0  10      412.61      408.52      8.50 o
   7   0  10      129.88      168.13      3.60 o
  -8   1  10       15.33       17.44      1.37 o
  -7   1  10       45.96       47.51      1.66 o
  -6   1  10      187.16      176.92      4.00 o
  -5   1  10      923.90      892.36      7.59 o
  -4   1  10        0.53        1.22      0.39 o
  -3   1  10        1.97        2.91      0.41 o
  -2   1  10     1051.14     1162.55      4.43 o
   0   1  10      456.69      490.90      3.56 o
   1   1  10     4987.38     4881.88     20.17 o
   2   1  10      308.63      356.78      3.32 o
   3   1  10      281.24      325.03      7.20 o
   4   1  10      110.79       92.71      2.52 o
   5   1  10     1413.94     1399.63      8.24 o
   6   1  10       41.95       42.14      1.88 o
   7   1  10       15.49       15.93      0.96 o
  -7   2  10       29.21       29.36      1.17 o
  -6   2  10      167.65      170.93      3.35 o
  -5   2  10      444.61      458.03      4.42 o
  -4   2  10       87.38       75.28      2.19 o
  -3   2  10        0.71        1.29      0.70 o
  -2   2  10       97.89      105.30      1.68 o
  -1   2  10      618.39      618.43      2.85 o
   0   2  10        0.96        1.35      0.28 o
   1   2  10       51.18       51.39      1.37 o
   2   2  10      466.30      491.66      4.71 o
   3   2  10      175.51      163.98      3.08 o
   4   2  10      763.79      763.28     11.04 o
   5   2  10      367.30      397.24      5.36 o
   6   2  10       24.16       27.66      1.50 o
   7   2  10      237.03      280.56      6.03 o
  -7   3  10        7.03        7.78      0.70 o
  -6   3  10        0.71        1.07      0.48 o
  -5   3  10      119.19      107.24      2.42 o
  -4   3  10        7.14        7.77      0.52 o
  -3   3  10        0.17        1.54      0.95 o
  -2   3  10      229.25      223.16      3.43 o
  -1   3  10       37.61       37.55      1.11 o
   0   3  10      221.36      239.54      2.71 o
   1   3  10      159.98      168.61      2.76 o
   2   3  10       25.69       15.22      1.22 o
   3   3  10       42.03       51.07      2.43 o
   4   3  10      102.42       99.91      2.04 o
   5   3  10       31.25       33.58      1.71 o
   6   3  10        9.88       12.94      1.01 o
   7   3  10       10.64       12.30      0.58 o
  -7   4  10        0.77        0.92      0.24 o
  -6   4  10       70.69       69.09      2.61 o
  -5   4  10       32.80       36.51      1.38 o
  -4   4  10     1886.96     1830.70      8.94 o
  -3   4  10      304.74      281.65      3.29 o
  -2   4  10      115.05      108.72      2.62 o
  -1   4  10       46.39       42.13      1.54 o
   0   4  10       45.50       46.73      1.62 o
   1   4  10       25.75       26.30      1.67 o
   2   4  10       36.53       44.17      2.50 o
   3   4  10      487.60      490.28      4.84 o
   4   4  10      141.66      149.29      3.67 o
   5   4  10        8.35       12.39      1.18 o
   6   4  10      115.17       98.80      1.93 o
  -6   5  10        1.74        4.48      0.37 o
  -5   5  10      353.82      343.23      3.97 o
  -4   5  10       30.19       29.68      1.21 o
  -3   5  10       36.90       35.45      1.37 o
  -2   5  10       28.81       22.86      0.91 o
  -1   5  10     1500.31     1403.71      7.45 o
   0   5  10      189.57      200.68      2.02 o
   1   5  10        4.24        6.98      0.47 o
   2   5  10       72.93       63.16      1.48 o
   3   5  10       50.50       52.52      1.75 o
   4   5  10       11.02       11.26      0.94 o
   5   5  10        1.68        1.36      0.44 o
   6   5  10        0.51        0.80      0.34 o
  -5   6  10      217.86      233.39      3.75 o
  -4   6  10       88.90       85.85      1.92 o
  -3   6  10      103.56       98.09      2.10 o
  -2   6  10       17.67       13.02      0.65 o
  -1   6  10      218.52      213.16      2.37 o
   0   6  10      211.26      225.25      2.83 o
   1   6  10        2.73        3.83      0.40 o
   2   6  10       92.98       92.48      2.08 o
   3   6  10      250.99      257.22      4.01 o
   4   6  10       96.10       96.62      2.14 o
   5   6  10       18.51       14.63      0.82 o
  -4   7  10       37.11       31.93      1.17 o
  -3   7  10       49.98       49.27      1.20 o
  -2   7  10        0.10        0.13      0.22 o
  -1   7  10      399.67      397.12      3.13 o
   0   7  10       14.98       12.10      0.68 o
   1   7  10       39.50       42.41      1.45 o
   2   7  10       53.20       51.33      1.64 o
   3   7  10       93.29       94.55      2.34 o
  -1   8  10        7.64        9.26      0.84 o
   0   8  10        2.51        4.09      0.61 o
  -8   1  11        9.52        7.97      0.95 o
  -7   1  11        4.97        6.33      1.64 o
  -6   1  11        4.18        4.96      1.19 o
  -5   1  11      925.78      868.22      6.73 o
  -4   1  11      317.05      320.83      7.89 o
  -3   1  11      269.68      240.51      2.52 o
  -2   1  11     1988.11     1869.43      8.93 o
  -1   1  11       19.51       11.41      0.55 o
   0   1  11      154.17      146.52      1.50 o
   1   1  11        5.71       12.33      0.43 o
   2   1  11      996.01      943.69      8.46 o
   3   1  11      343.95      366.68      4.20 o
   4   1  11      146.77      152.59      4.12 o
   5   1  11      779.25      712.68      8.03 o
   6   1  11      208.80      210.52      4.13 o
   7   1  11        1.49        1.14      0.37 o
  -7   2  11        5.29        5.48      0.62 o
  -6   2  11        1.78        1.82      0.65 o
  -5   2  11       19.57       19.11      0.93 o
  -4   2  11      240.07      227.75      4.85 o
  -3   2  11      521.17      535.91      4.98 o
  -2   2  11      284.44      298.41      2.81 o
  -1   2  11      348.80      345.26      4.44 o
   0   2  11     1033.12     1000.13     10.26 o
   1   2  11      730.48      671.79      7.27 o
   2   2  11        0.00        1.13      0.61 o
   3   2  11      487.80      473.80      5.35 o
   4   2  11        2.30        2.63      0.41 o
   5   2  11      407.51      424.73      4.72 o
   6   2  11      224.65      231.01      3.50 o
   7   2  11       30.24       44.82      1.85 o
  -7   3  11        1.87        3.02      0.68 o
  -6   3  11       34.60       44.72      1.99 o
  -5   3  11      945.90      940.91      7.14 o
  -4   3  11       19.97       20.10      1.41 o
  -3   3  11      833.24      796.11      7.13 o
  -2   3  11     3108.59     3234.09     14.14 o
  -1   3  11      219.42      186.18      2.46 o
   0   3  11      194.58      157.42      2.23 o
   1   3  11      126.63      125.99      2.45 o
   2   3  11        2.26        3.56      1.17 o
   3   3  11       35.77       33.08      1.98 o
   4   3  11        1.12        2.62      0.48 o
   5   3  11      262.30      252.87      4.57 o
   6   3  11       16.24       16.99      1.00 o
   7   3  11       64.59       65.51      1.53 o
  -7   4  11       44.90       46.89      1.78 o
  -6   4  11        1.43        1.09      0.62 o
  -5   4  11       17.48       19.40      1.02 o
  -4   4  11       62.55       82.30      2.31 o
  -3   4  11       99.19       87.41      1.86 o
  -2   4  11      110.66      109.18      2.63 o
  -1   4  11       34.68       35.29      1.24 o
   0   4  11        3.91        5.35      0.59 o
   1   4  11      170.07      175.66      4.64 o
   2   4  11      131.06      136.49      3.22 o
   3   4  11      158.62      158.53      2.52 o
   4   4  11       59.99       58.63      2.35 o
   5   4  11      815.65      818.99     10.83 o
   6   4  11      163.56      158.29      2.94 o
  -6   5  11       48.63       42.48      1.06 o
  -5   5  11      284.14      299.10      3.68 o
  -4   5  11      504.43      526.82      5.63 o
  -3   5  11        0.02        0.61      0.36 o
  -2   5  11      282.46      272.87      3.30 o
  -1   5  11     1139.26     1115.38      5.98 o
   0   5  11      528.40      510.96      3.41 o
   1   5  11      184.81      178.58      2.20 o
   2   5  11      260.83      250.72      2.87 o
   3   5  11      182.60      201.20      3.99 o
   4   5  11      149.60      147.65      2.76 o
   5   5  11       58.18       53.65      1.76 o
   6   5  11       14.38       13.66      0.78 o
  -5   6  11        1.53        3.24      0.58 o
  -4   6  11        5.02        5.32      0.89 o
  -3   6  11       14.57       13.39      0.82 o
  -2   6  11       26.24       25.74      0.88 o
  -1   6  11       38.29       36.74      1.00 o
   0   6  11      233.29      234.41      2.87 o
   1   6  11        6.30        9.32      0.62 o
   2   6  11       93.27       87.21      1.98 o
   3   6  11      185.81      187.67      3.37 o
   4   6  11       38.25       36.98      1.29 o
   5   6  11      267.52      238.79      4.50 o
  -4   7  11      540.74      504.51     16.50 o
  -3   7  11      304.71      314.57      3.49 o
  -2   7  11       65.14       72.67      1.31 o
  -1   7  11        5.85        7.30      0.51 o
   0   7  11      115.59      119.87      1.92 o
   1   7  11       92.02      100.81      2.14 o
   2   7  11       16.46       18.20      0.97 o
   3   7  11       69.51       52.13      1.66 o
   0   8  11       46.76       40.13      1.26 o
  -8   0  12        8.86        5.63      0.79 o
  -7   0  12      316.58      331.14      6.97 o
  -6   0  12      139.86      143.76      3.38 o
  -5   0  12       61.67       53.17      1.79 o
  -4   0  12     1490.80     1394.20     16.85 o
  -3   0  12       17.00       22.56      1.31 o
  -2   0  12      575.94      486.79      2.85 o
  -1   0  12      268.61      244.07      3.07 o
   0   0  12      443.67      419.33      4.80 o
   1   0  12      287.90      287.03      3.97 o
   2   0  12     1071.97     1105.69     10.06 o
   3   0  12      839.16      853.40     10.87 o
   4   0  12     5394.55     5317.46     32.90 o
   5   0  12      248.29      253.77      6.64 o
   6   0  12       10.15       10.54      1.19 o
   7   0  12      133.72      148.15      4.94 o
  -8   1  12      137.30      130.99      3.46 o
  -7   1  12      397.98      408.29      5.96 o
  -6   1  12      910.50      917.52      9.09 o
  -5   1  12     1335.14     1286.33      8.24 o
  -4   1  12      456.97      437.86      6.61 o
  -3   1  12     1854.75     1851.34      9.11 o
  -2   1  12     4678.92     4647.70     10.16 o
  -1   1  12     3129.08     3329.17     23.43 o
   0   1  12      287.23      243.89      1.63 o
   1   1  12       60.85       56.33      1.12 o
   2   1  12      329.13      268.13      3.46 o
   3   1  12        1.48        4.36      0.65 o
   4   1  12      846.12      881.46      9.91 o
   5   1  12        9.92       10.89      0.87 o
   6   1  12       48.65       49.12      2.01 o
   7   1  12       18.03       16.74      0.94 o
  -7   2  12        9.75       10.56      0.72 o
  -6   2  12        7.96        8.67      1.10 o
  -5   2  12       19.71       19.57      1.17 o
  -4   2  12      132.07      130.62      3.67 o
  -3   2  12        6.55        3.68      0.52 o
  -2   2  12       33.13       37.68      0.99 o
  -1   2  12      343.46      391.45      3.44 o
   0   2  12      669.85      658.54      8.07 o
   1   2  12      471.65      481.29      4.37 o
   2   2  12      235.79      270.12      3.64 o
   3   2  12       87.00       95.89      2.45 o
   4   2  12     1662.88     1686.33     17.04 o
   5   2  12     1146.28     1171.53     10.42 o
   6   2  12        1.96        5.30      0.68 o
   7   2  12        0.58        0.39      0.40 o
  -7   3  12        0.39        0.79      0.40 o
  -6   3  12      132.61      135.82      2.83 o
  -5   3  12     1411.51     1434.67      8.87 o
  -4   3  12      209.27      192.07      2.63 o
  -3   3  12       24.77       30.38      1.88 o
  -2   3  12      389.03      428.73      4.73 o
  -1   3  12       78.86       85.57      2.41 o
   0   3  12        0.01        1.16      0.33 o
   1   3  12       63.93       81.09      2.02 o
   2   3  12      931.69      979.67      9.31 o
   3   3  12      221.37      207.97      4.93 o
   4   3  12      233.20      251.60      3.52 o
   5   3  12        1.41        1.91      0.59 o
   6   3  12        2.10        4.07      0.55 o
   7   3  12        0.80        3.49      0.38 o
  -7   4  12        4.91        4.33      0.35 o
  -6   4  12        8.01        6.81      0.93 o
  -5   4  12        0.29        1.77      0.46 o
  -4   4  12      802.49      771.16      5.81 o
  -3   4  12      220.89      205.31      2.88 o
  -2   4  12      275.03      280.09      5.46 o
  -1   4  12      751.19      777.62      6.70 o
   0   4  12      227.23      236.30      3.64 o
   1   4  12       76.34       74.61      2.80 o
   2   4  12      606.48      627.74      4.40 o
   3   4  12        3.93        3.07      0.40 o
   4   4  12      130.15      159.13      4.62 o
   5   4  12      573.60      576.05      6.81 o
   6   4  12      336.47      342.52      4.21 o
  -6   5  12        5.93        4.84      0.39 o
  -5   5  12      120.37      135.19      2.46 o
  -4   5  12      240.10      268.97      4.02 o
  -3   5  12       72.44       76.81      2.28 o
  -2   5  12      229.09      232.93      4.08 o
  -1   5  12      142.73      154.36      2.29 o
   0   5  12      149.35      148.43      1.84 o
   1   5  12      115.51      115.44      1.77 o
   2   5  12      465.91      456.47      4.26 o
   3   5  12      249.46      241.18      3.74 o
   4   5  12        0.94        2.45      0.58 o
   5   5  12       34.09       36.61      1.45 o
  -5   6  12      165.70      172.33      3.11 o
  -4   6  12       41.88       42.69      1.63 o
  -3   6  12       18.33       15.38      0.85 o
  -2   6  12       92.75       87.16      1.57 o
  -1   6  12      125.55      125.58      2.10 o
   0   6  12      500.38      488.43      3.80 o
   1   6  12        0.02        0.84      0.32 o
   2   6  12        0.07        2.17      0.44 o
   3   6  12       68.52       62.57      2.26 o
   4   6  12       58.90       56.74      1.51 o
   5   6  12       15.10        9.27      0.86 o
  -3   7  12      161.39      168.46      2.47 o
  -2   7  12      193.70      181.25      2.00 o
  -1   7  12      264.62      243.92      2.60 o
   0   7  12      266.86      261.66      3.18 o
   1   7  12       56.79       56.74      1.81 o
   2   7  12        7.81        9.70      0.71 o
   3   7  12       44.93       49.09      1.51 o
  -8   1  13       74.99       75.97      2.54 o
  -7   1  13      135.76      134.71      2.45 o
  -6   1  13       31.25       45.90      2.70 o
  -5   1  13      233.87      229.39      3.50 o
  -4   1  13       62.77       65.85      2.72 o
  -3   1  13     1043.61     1041.54      7.81 o
  -2   1  13      763.41      732.84      6.93 o
  -1   1  13     3128.46     3127.15     15.32 o
   0   1  13       76.32       64.99      0.85 o
   1   1  13      194.44      233.94      2.73 o
   2   1  13        3.06        2.25      0.48 o
   3   1  13      139.70      146.12      3.52 o
   4   1  13        6.05        7.65      0.82 o
   5   1  13      292.56      272.69      4.07 o
   6   1  13       25.58       28.18      1.54 o
   7   1  13       34.35       33.54      1.27 o
  -7   2  13       10.20       11.82      0.75 o
  -6   2  13      234.17      229.56      3.88 o
  -5   2  13      211.75      192.04      3.57 o
  -4   2  13        2.55        2.80      0.72 o
  -3   2  13      227.53      236.64      7.20 o
  -2   2  13       56.31       78.56      2.54 o
  -1   2  13     6361.78     6503.45     76.51 o
   0   2  13       37.86       41.40      1.22 o
   1   2  13     1598.79     1596.11      8.21 o
   2   2  13       35.60       36.46      1.63 o
   3   2  13      107.38       80.07      2.27 o
   4   2  13      223.07      220.48      2.92 o
   5   2  13       14.80       22.33      1.25 o
   6   2  13      878.90      878.26      6.69 o
   7   2  13        0.75        1.03      0.36 o
  -7   3  13      120.99      119.97      2.68 o
  -6   3  13      606.24      629.64      7.01 o
  -5   3  13     1128.42     1103.98      7.77 o
  -4   3  13      621.28      607.99      4.41 o
  -3   3  13     1151.33     1116.35     11.42 o
  -2   3  13     2564.18     2634.13     16.22 o
  -1   3  13     7147.20     7283.57     19.67 o
   0   3  13       90.53       79.46      2.34 o
   1   3  13        2.35        6.97      0.64 o
   2   3  13      962.17     1021.97      7.87 o
   3   3  13        0.03        0.80      0.47 o
   4   3  13      155.35      149.70      3.47 o
   5   3  13       27.45       29.29      1.59 o
   6   3  13        0.49        0.66      0.40 o
   7   3  13        7.89        9.52      0.70 o
  -6   4  13       53.03       46.74      2.09 o
  -5   4  13       20.95       18.84      1.00 o
  -4   4  13       17.83       12.52      0.90 o
  -3   4  13      508.79      471.59      4.11 o
  -2   4  13       51.87       53.18      1.56 o
  -1   4  13     1265.39     1246.41      8.55 o
   0   4  13      176.27      151.10      3.69 o
   1   4  13      114.77      116.17      3.51 o
   2   4  13      952.69      959.56      5.47 o
   3   4  13       15.65       20.05      1.35 o
   4   4  13      585.87      671.45      7.73 o
   5   4  13      133.56      162.54      3.01 o
   6   4  13      866.30      865.37      6.48 o
  -6   5  13      250.69      215.15     11.17 o
  -5   5  13      409.67      419.95      4.23 o
  -4   5  13      483.06      473.80      5.32 o
  -3   5  13      516.31      534.69      7.00 o
  -2   5  13        4.90        8.32      0.63 o
  -1   5  13       44.09       42.52      1.14 o
   0   5  13      183.58      163.88      1.95 o
   1   5  13       55.12       52.92      1.19 o
   2   5  13      241.78      228.19      2.79 o
   3   5  13      248.17      245.79      3.05 o
   4   5  13       12.58       15.02      0.93 o
   5   5  13      136.34      134.72      3.29 o
  -5   6  13       60.69       58.09      1.77 o
  -4   6  13       23.75       27.17      1.29 o
  -3   6  13       57.38       64.84      1.90 o
  -2   6  13       69.13       67.25      1.37 o
  -1   6  13      126.58      120.48      2.05 o
   0   6  13       17.51       16.94      0.78 o
   1   6  13      237.59      243.08      3.12 o
   2   6  13      382.73      374.00      4.47 o
   3   6  13      679.24      730.94      6.30 o
   4   6  13       87.15       86.04      2.31 o
  -3   7  13       14.38        9.59      0.60 o
  -2   7  13        0.39        1.39      0.28 o
  -1   7  13        0.08        1.19      0.33 o
   0   7  13       18.14       18.81      1.00 o
   1   7  13        1.37        1.85      0.55 o
   2   7  13        5.29        4.44      0.50 o
   3   7  13      176.65      176.30      2.60 o
  -8   0  14      152.90      131.79      3.19 o
  -7   0  14      165.89      181.35      4.84 o
  -6   0  14      134.31      141.88      3.35 o
  -5   0  14       12.84       15.42      1.00 o
  -4   0  14      553.75      499.69      7.04 o
  -3   0  14      198.24      190.87      3.83 o
  -2   0  14    11478.39    11123.44    295.64 o
  -1   0  14     4778.18     4582.43     45.85 o
   0   0  14      138.37      103.65      2.05 o
   1   0  14     6981.77     7898.97     39.83 o
   2   0  14       59.85       43.71      2.05 o
   3   0  14      655.49      713.16      9.98 o
   4   0  14        9.04        7.23      1.38 o
   5   0  14     8784.96     8814.56    223.70 o
   6   0  14      151.74      147.47      4.88 o
   7   0  14      158.67      150.37      4.75 o
  -7   1  14       27.41       31.17      1.19 o
  -6   1  14     1265.41     1288.59     10.73 o
  -5   1  14     4538.11     4289.34     39.84 o
  -4   1  14        0.88        2.48      0.63 o
  -3   1  14       25.76       21.00      0.91 o
  -2   1  14     4343.39     4534.05     11.63 o
  -1   1  14     2066.68     2162.11      9.17 o
   0   1  14       72.70       64.92      1.08 o
   1   1  14     4747.13     5009.61     14.85 o
   2   1  14     2470.54     2626.47     17.27 o
   3   1  14      217.94      240.39      4.54 o
   4   1  14      834.32      779.95      5.82 o
   5   1  14      125.52      125.26      2.77 o
   6   1  14        0.31        0.49      0.49 o
   7   1  14        6.11        4.76      0.52 o
  -7   2  14        9.16       14.14      0.84 o
  -6   2  14        0.11       12.90      3.29 o
  -5   2  14       66.95       71.61      2.19 o
  -4   2  14      996.54      961.85      7.74 o
  -3   2  14        0.92        1.55      0.57 o
  -2   2  14     2793.12     2783.74     15.76 o
  -1   2  14      548.88      551.58      4.34 o
   0   2  14      666.91      722.68      4.31 o
   1   2  14     2188.33     2395.68     15.83 o
   2   2  14       28.07       41.90      1.51 o
   3   2  14       45.77       36.21      1.56 o
   4   2  14      850.64      856.67      7.10 o
   5   2  14     2416.68     2409.73     16.27 o
   6   2  14      237.95      245.98      3.49 o
   7   2  14      195.36      184.42      2.76 o
  -7   3  14        7.22       12.54      0.77 o
  -6   3  14      348.17      372.67      5.93 o
  -5   3  14      344.29      377.03      4.53 o
  -4   3  14     1529.12     1479.61      6.98 o
  -3   3  14      333.61      339.20      6.34 o
  -2   3  14      458.95      500.40      7.11 o
  -1   3  14      638.76      675.34      5.78 o
   0   3  14      599.48      638.63      5.63 o
   1   3  14        7.32        5.41      0.71 o
   2   3  14       16.73       12.04      0.91 o
   3   3  14       73.61       67.39      1.99 o
   4   3  14       56.63       66.18      2.32 o
   5   3  14        0.66        1.47      0.72 o
   6   3  14      187.70      199.60      3.02 o
  -6   4  14       26.64       22.54      1.17 o
  -5   4  14       13.73       14.37      0.88 o
  -4   4  14      102.06      106.53      1.99 o
  -3   4  14        1.98        2.38      0.47 o
  -2   4  14      255.99      246.51      3.09 o
  -1   4  14       60.06       66.98      2.04 o
   0   4  14      276.43      276.33      5.00 o
   1   4  14      551.36      583.63      7.89 o
   2   4  14      160.85      169.20      2.18 o
   3   4  14       10.79        8.82      0.96 o
   4   4  14      734.40      712.35      7.96 o
   5   4  14      178.45      189.74      4.13 o
   6   4  14        2.49        4.61      0.53 o
  -6   5  14       46.08       53.06      1.61 o
  -5   5  14       46.55       51.40      1.49 o
  -4   5  14      628.78      670.08      6.31 o
  -3   5  14       78.61       77.49      2.70 o
  -2   5  14       15.88       17.39      0.98 o
  -1   5  14        8.89        8.83      0.59 o
   0   5  14      677.29      674.26      4.86 o
   1   5  14      374.92      363.97      3.31 o
   2   5  14      288.77      268.74      3.04 o
   3   5  14        9.67        9.18      0.69 o
   4   5  14      104.07      106.06      2.05 o
   5   5  14       11.33       17.74      1.39 o
  -5   6  14        1.70        1.60      0.42 o
  -4   6  14       63.40       57.77      1.81 o
  -3   6  14       39.74       36.81      1.44 o
  -2   6  14       25.62       28.47      0.89 o
  -1   6  14       36.57       38.74      1.17 o
   0   6  14      385.03      390.97      3.94 o
   1   6  14       16.19       15.10      0.90 o
   2   6  14       99.35       99.21      2.28 o
   3   6  14        7.15        9.88      0.79 o
   4   6  14      165.10      162.15      3.03 o
  -3   7  14        3.77        6.10      0.71 o
  -2   7  14       65.01       66.38      1.47 o
  -1   7  14        5.12        6.54      0.56 o
   0   7  14      236.75      217.58      3.46 o
   1   7  14       48.00       51.06      1.57 o
   2   7  14       13.48       12.69      0.72 o
  -7   1  15       19.46       14.66      0.82 o
  -6   1  15       74.06       83.57      2.77 o
  -5   1  15       75.40       67.73      2.01 o
  -4   1  15      865.06      828.51      7.73 o
  -3   1  15      207.04      223.40      2.56 o
  -2   1  15      931.67      963.29      5.29 o
  -1   1  15       68.60       61.22      1.50 o
   0   1  15      618.36      535.79      4.48 o
   1   1  15      109.19      163.26      1.87 o
   2   1  15        0.55        1.94      0.40 o
   3   1  15       46.05       49.06      1.73 o
   4   1  15        0.27        1.51      0.30 o
   5   1  15        9.89       11.20      0.91 o
   6   1  15        1.64        1.63      0.62 o
   7   1  15      110.77      112.30      2.10 o
  -7   2  15       16.80       14.14      0.71 o
  -6   2  15      282.47      260.89      4.11 o
  -5   2  15      228.73      217.29      4.04 o
  -4   2  15      574.57      546.19      5.35 o
  -3   2  15       75.11       90.04      3.11 o
  -2   2  15        9.23       25.12      1.56 o
  -1   2  15      251.49      265.45      4.49 o
   0   2  15       99.71       97.99      1.63 o
   1   2  15     2604.19     2715.95     13.16 o
   2   2  15     2677.10     2824.23     12.67 o
   3   2  15     1207.98     1159.63      8.94 o
   4   2  15     1650.02     1622.29     19.20 o
   5   2  15        5.50       11.83      0.99 o
   6   2  15      372.10      378.33      4.25 o
   7   2  15       31.52       38.37      1.21 o
  -7   3  15       30.27       36.08      1.86 o
  -6   3  15      533.46      593.62      5.17 o
  -5   3  15        9.75       13.73      0.99 o
  -4   3  15      629.14      626.63      4.56 o
  -3   3  15      560.60      571.55      8.37 o
  -2   3  15       83.94       77.81      3.03 o
  -1   3  15        2.98       12.85      2.30 o
   0   3  15      794.70      821.52      6.48 o
   1   3  15      224.50      210.53      3.71 o
   2   3  15       14.97       23.57      1.25 o
   3   3  15       80.18       84.16      2.25 o
   4   3  15       50.59       61.60      2.25 o
   5   3  15        1.33        4.25      0.74 o
   6   3  15      116.80      117.29      2.53 o
  -6   4  15       19.30       23.82      1.18 o
  -5   4  15       71.65       66.70      1.79 o
  -4   4  15      687.31      679.77      5.02 o
  -3   4  15       20.06       20.10      0.96 o
  -2   4  15      596.04      598.84      5.60 o
  -1   4  15       83.73       85.68      3.03 o
   0   4  15      180.58      161.83      3.84 o
   1   4  15       16.70       18.98      0.86 o
   2   4  15      350.97      337.94      3.10 o
   3   4  15     1262.66     1337.82     10.12 o
   4   4  15      875.65      894.69      9.05 o
   5   4  15       55.91       58.16      1.77 o
   6   4  15      713.53      715.78     18.29 o
  -6   5  15      626.48      625.77      5.31 o
  -5   5  15       17.44       13.70      0.79 o
  -4   5  15      529.75      584.62      5.84 o
  -3   5  15      935.16      931.49      7.71 o
  -2   5  15       98.56      104.21      2.10 o
  -1   5  15      306.76      288.78      3.17 o
   0   5  15        4.99        5.88      0.56 o
   1   5  15      362.70      370.36      3.63 o
   2   5  15      206.23      211.44      2.91 o
   3   5  15       14.05       12.00      0.69 o
   4   5  15       13.56       20.92      1.04 o
   5   5  15       18.44       15.67      1.09 o
  -5   6  15      322.00      326.19      8.47 o
  -4   6  15       22.77       23.62      1.16 o
  -3   6  15      339.86      337.89      4.14 o
  -2   6  15      103.17      107.05      1.99 o
  -1   6  15        0.45        0.52      0.33 o
   0   6  15        4.43        4.34      0.59 o
   1   6  15       53.85       50.17      1.53 o
   2   6  15       14.28       18.84      1.01 o
   3   6  15      150.44      137.41      3.25 o
   4   6  15      421.61      409.61     12.23 o
  -3   7  15      527.55      488.51      5.77 o
  -2   7  15       51.38       58.91      1.35 o
  -1   7  15      182.96      187.80      2.27 o
   0   7  15        6.60        6.20      0.67 o
   1   7  15       14.87       17.46      1.25 o
   2   7  15       41.02       35.46      1.15 o
  -7   0  16      302.74      328.50      6.56 o
  -6   0  16        0.78        0.54      0.37 o
  -5   0  16      386.99      380.38      5.51 o
  -4   0  16      386.10      398.72      6.37 o
  -3   0  16       88.42       90.59     11.76 o
  -2   0  16       34.37       26.54      1.32 o
  -1   0  16     1841.48     1976.56     27.69 o
   0   0  16       89.39      151.03      3.39 o
   1   0  16     2885.57     3175.76     10.14 o
   2   0  16     5283.99     6047.48     25.14 o
   4   0  16        1.52        0.84      0.38 o
   5   0  16     2757.76     2761.18     18.76 o
   6   0  16      312.35      320.47      5.73 o
   7   0  16       13.79       13.16      1.39 o
  -7   1  16        8.84        8.75      0.72 o
  -6   1  16      102.09       98.11      2.97 o
  -5   1  16     2304.43     2154.78     13.57 o
  -4   1  16     2109.63     2013.52     10.18 o
  -3   1  16      115.93      108.82      1.81 o
  -2   1  16     1881.80     1995.89      9.63 o
  -1   1  16      586.50      541.02      4.75 o
   0   1  16       25.03       33.31      1.17 o
   1   1  16       69.06       96.18      1.47 o
   2   1  16      812.31      811.63      6.22 o
   3   1  16       38.95       33.21      1.45 o
   4   1  16      891.62      835.82      9.84 o
   5   1  16       79.12       83.41      2.29 o
   6   1  16      238.86      229.50      4.10 o
   7   1  16       45.42       48.27      1.30 o
  -7   2  16        0.84        1.80      0.32 o
  -6   2  16      212.10      239.14      3.90 o
  -5   2  16      851.89      849.01      9.88 o
  -4   2  16       97.46       91.93      1.97 o
  -3   2  16       60.28       60.37      2.62 o
  -2   2  16       22.07       18.43      1.35 o
  -1   2  16     2203.02     2259.22     13.67 o
   0   2  16      102.92       93.03      2.04 o
   1   2  16     1056.78     1198.58      8.07 o
   2   2  16     2020.79     2137.49     14.06 o
   3   2  16       48.76       62.23      2.08 o
   4   2  16        2.70        3.07      0.85 o
   5   2  16     1507.00     1554.07     16.22 o
   6   2  16      484.66      495.88      5.62 o
   7   2  16      137.12      140.26      3.04 o
  -7   3  16       20.59       20.49      1.17 o
  -6   3  16      508.97      542.21      6.06 o
  -5   3  16     1013.46      983.29      7.29 o
  -4   3  16      438.10      412.63      4.00 o
  -3   3  16       67.19       77.14      1.62 o
  -2   3  16     1154.26     1137.33     11.21 o
  -1   3  16       72.32       88.12      2.92 o
   0   3  16       48.06       52.81      2.22 o
   1   3  16      747.67      781.37      7.36 o
   2   3  16        8.13       11.54      0.90 o
   3   3  16        4.98        2.08      0.42 o
   4   3  16      172.40      162.31      3.63 o
   5   3  16        4.80        6.02      0.97 o
   6   3  16        3.25        1.87      0.39 o
  -6   4  16        1.87        1.63      0.42 o
  -5   4  16       37.72       40.03      1.56 o
  -4   4  16      131.88      140.30      2.29 o
  -3   4  16      269.04      256.59      4.15 o
  -2   4  16      659.89      613.94      4.63 o
  -1   4  16       37.44       45.76      1.41 o
   0   4  16       90.92      106.59      2.19 o
   1   4  16       56.92       72.51      1.65 o
   2   4  16       31.22       30.76      0.96 o
   3   4  16        0.87        0.29      0.42 o
   4   4  16      391.28      393.76      5.06 o
   5   4  16      124.74      141.28      3.34 o
   6   4  16      115.34      105.38      4.39 o
  -6   5  16      612.49      580.91      4.88 o
  -5   5  16       36.47       36.97      1.35 o
  -4   5  16       69.77       78.29      2.15 o
  -3   5  16       81.82       94.91      2.47 o
  -2   5  16      352.53      322.83      4.14 o
  -1   5  16        0.09        0.25      0.36 o
   0   5  16       16.10       19.47      0.95 o
   1   5  16      334.89      350.33      4.33 o
   2   5  16       59.20       52.71      1.47 o
   3   5  16       49.06       50.62      1.35 o
   4   5  16      163.82      154.67      3.16 o
   5   5  16      100.41      124.65      6.42 o
  -5   6  16       64.56       69.29      1.65 o
  -4   6  16       92.88       90.82      2.30 o
  -3   6  16       10.50       17.39      0.98 o
  -2   6  16        0.81        0.78      0.36 o
  -1   6  16       13.53       15.05      0.79 o
   0   6  16      202.66      207.32      3.26 o
   1   6  16       71.55       60.27      2.23 o
   2   6  16       65.74       70.59      2.23 o
   3   6  16      522.80      547.90      6.11 o
   4   6  16       93.56       79.60      3.22 o
  -3   7  16       44.68       57.06      1.55 o
  -2   7  16       54.73       51.81      1.21 o
  -1   7  16        0.53        1.05      0.25 o
   0   7  16      113.20      111.34      3.11 o
   1   7  16       23.37       24.72      1.40 o
   2   7  16        0.00        0.73      0.43 o
  -7   1  17        0.18        2.62      0.46 o
  -6   1  17      831.17      782.73      8.21 o
  -5   1  17       45.77       46.09      2.34 o
  -4   1  17        0.97        1.91      0.48 o
  -3   1  17      408.90      428.96      6.50 o
  -2   1  17       22.08       33.17      1.57 o
  -1   1  17        6.44        8.28      0.65 o
   0   1  17      545.22      491.74      4.62 o
   1   1  17      436.32      419.82      3.74 o
   2   1  17        1.03        3.93      0.47 o
   3   1  17      165.27      164.82      3.22 o
   4   1  17        0.07        1.60      0.33 o
   5   1  17      231.48      242.85      3.89 o
   6   1  17       99.26      105.62      2.74 o
   7   1  17       21.95       25.79      1.19 o
  -7   2  17       18.27       25.14      0.87 o
  -6   2  17        2.65        3.32      0.63 o
  -5   2  17        1.12        6.86      0.95 o
  -4   2  17       18.13       15.55      0.84 o
  -3   2  17       11.82       23.46     14.18 o
  -2   2  17     1487.58     1534.14     17.96 o
  -1   2  17       12.01       13.26      1.56 o
   0   2  17       63.99       56.90      1.65 o
   1   2  17     1299.91     1339.60      7.34 o
   2   2  17       27.10       24.74      1.22 o
   3   2  17      315.42      292.82      6.14 o
   4   2  17        3.70        3.34      0.63 o
   5   2  17     1017.81     1060.04     10.86 o
   6   2  17       16.10       17.72      0.92 o
   7   2  17        0.04        0.66      0.27 o
  -7   3  17       35.36       49.19      1.66 o
  -6   3  17     1177.96     1191.75      7.07 o
  -5   3  17      298.96      310.98      4.07 o
  -4   3  17      941.15      918.49      6.00 o
  -3   3  17       91.37       95.91      1.97 o
  -2   3  17      220.22      235.35      5.14 o
  -1   3  17        0.64        0.48      0.41 o
   0   3  17      681.05      701.51      8.22 o
   1   3  17      245.34      248.35      4.05 o
   2   3  17        0.14        0.50      0.28 o
   3   3  17       13.26       13.44      0.83 o
   4   3  17      408.08      434.96      5.96 o
   5   3  17       95.46       93.71      2.67 o
   6   3  17        6.43        5.84      0.52 o
  -6   4  17        2.78        0.92      0.38 o
  -5   4  17       76.52       77.46      1.88 o
  -4   4  17      153.83      139.97      2.28 o
  -3   4  17       25.61       35.17      1.58 o
  -2   4  17      384.38      374.96      3.91 o
  -1   4  17       10.32        6.13      0.53 o
   0   4  17       46.99       46.37      1.48 o
   1   4  17      996.18     1060.69      8.98 o
   2   4  17       30.27       31.76      1.15 o
   3   4  17       16.33       17.93      1.00 o
   4   4  17      227.42      228.88      3.81 o
   5   4  17      442.18      455.96      5.38 o
   6   4  17       12.17        9.53      0.55 o
  -5   5  17      224.73      217.07      2.83 o
  -4   5  17      441.33      459.56      5.04 o
  -3   5  17      117.40      119.24      2.75 o
  -2   5  17      250.26      244.20      3.91 o
  -1   5  17       91.33       92.47      2.00 o
   0   5  17      546.45      519.40      4.73 o
   1   5  17      397.34      387.97      4.57 o
   2   5  17        1.86        1.97      0.37 o
   3   5  17        2.67        3.13      0.45 o
   4   5  17        2.39        5.46      0.56 o
   5   5  17      106.04      104.12      3.26 o
  -4   6  17      244.53      227.91      4.28 o
  -3   6  17       93.51       87.87      2.02 o
  -2   6  17        1.06        2.82      0.46 o
  -1   6  17        7.33        8.84      0.69 o
   0   6  17        0.38        2.09      0.80 o
   1   6  17       78.45       84.76      2.60 o
   2   6  17       62.33       74.18      1.83 o
   3   6  17      484.91      489.42      7.52 o
   4   6  17      547.54      452.44     11.13 o
  -3   7  17      503.83      461.24      4.04 o
  -2   7  17       21.34       25.31      0.81 o
  -1   7  17       75.55       71.92      1.53 o
   0   7  17       29.46       28.21      1.19 o
   1   7  17        0.60        1.34      0.31 o
   2   7  17      138.46      146.13      4.04 o
  -7   0  18        0.35        1.86      0.43 o
  -6   0  18       44.23       45.64      1.85 o
  -5   0  18     2155.45     1989.76     13.94 o
  -4   0  18     1013.19      939.60      7.32 o
  -3   0  18      330.94      308.46      5.20 o
  -2   0  18      556.07      466.37      5.71 o
  -1   0  18     4359.35     4564.37     54.78 o
   0   0  18     1605.49     1703.68      9.75 o
   1   0  18     1767.35     1636.05     16.66 o
   2   0  18     2414.53     2610.34     22.84 o
   3   0  18      200.26      196.59      4.35 o
   4   0  18        0.29        0.63      0.42 o
   5   0  18      368.43      362.05      6.69 o
   6   0  18      357.10      361.41      8.99 o
   7   0  18      213.53      210.70      4.76 o
  -7   1  18      538.95      572.66      5.15 o
  -6   1  18        2.67        6.19      0.91 o
  -5   1  18     2625.89     2549.22     15.96 o
  -4   1  18      910.79      846.32      6.58 o
  -3   1  18       29.62       38.27      1.99 o
  -2   1  18        0.66        0.54      0.39 o
  -1   1  18      333.70      389.88      4.29 o
   0   1  18       56.22       47.07      1.49 o
   1   1  18        0.73        0.59      0.24 o
   2   1  18       25.82       18.69      1.05 o
   3   1  18       28.42       27.78      1.76 o
   4   1  18      308.76      307.22      3.93 o
   5   1  18      101.34      104.23      2.56 o
   6   1  18       52.20       54.94      1.95 o
   7   1  18        9.78       13.80      1.00 o
  -7   2  18       26.01       26.10      0.86 o
  -6   2  18        0.68        0.61      0.44 o
  -5   2  18      549.35      554.12      6.53 o
  -4   2  18      349.27      360.56      4.49 o
  -3   2  18        1.50        0.72      0.44 o
  -2   2  18        1.06        4.49      0.79 o
  -1   2  18      504.86      549.64      7.01 o
   0   2  18        0.00        1.97      0.37 o
   1   2  18      141.49      147.52      2.48 o
   2   2  18      675.32      770.93      8.69 o
   3   2  18       76.50       98.82      2.07 o
   4   2  18        8.87        9.67      0.84 o
   5   2  18       37.47       48.38      2.03 o
   6   2  18       12.62       16.45      0.85 o
  -7   3  18        7.36        8.76      0.70 o
  -6   3  18       11.50       13.57      1.44 o
  -5   3  18      779.45      794.97      6.46 o
  -4   3  18      104.48      111.44      2.10 o
  -3   3  18      184.85      175.84      2.85 o
  -2   3  18      111.22      119.69      3.75 o
  -1   3  18      213.49      196.21      7.07 o
   0   3  18        9.25       11.89      1.17 o
   1   3  18      294.75      302.07      5.44 o
   2   3  18       50.81       48.55      1.66 o
   3   3  18       51.30       44.34      2.18 o
   4   3  18      146.79      155.72      3.06 o
   5   3  18       29.84       26.41      1.25 o
   6   3  18       13.93       16.35      0.68 o
  -6   4  18       35.57       36.41      1.32 o
  -5   4  18        1.43        3.97      0.64 o
  -4   4  18       99.68       96.57      1.89 o
  -3   4  18       25.44       21.28      1.10 o
  -2   4  18        2.08        1.33      0.39 o
  -1   4  18       11.68        9.63      0.66 o
   0   4  18     1145.02     1126.01      7.42 o
   1   4  18        6.34        8.61      0.68 o
   2   4  18      174.25      181.92      4.04 o
   3   4  18        4.11        2.88      0.48 o
   4   4  18      127.67      149.37      3.04 o
   5   4  18      270.73      246.83      4.88 o
   6   4  18        7.88        8.80      0.92 o
  -5   5  18       23.18       21.05      1.05 o
  -4   5  18        0.62        4.01      0.61 o
  -3   5  18       24.10       32.44      1.45 o
  -2   5  18       58.83       55.00      1.72 o
  -1   5  18       22.10       25.96      1.19 o
   0   5  18       12.51       13.90      1.06 o
   1   5  18       94.05       88.93      2.49 o
   2   5  18        5.12        6.13      0.81 o
   3   5  18       21.07       20.56      0.95 o
   4   5  18      432.16      437.01      6.36 o
   5   5  18       37.97       35.43      2.60 o
  -4   6  18       18.73       15.13      0.83 o
  -3   6  18       17.94       24.64      1.06 o
  -2   6  18       27.71       35.82      1.39 o
  -1   6  18        4.04        4.17      0.51 o
   0   6  18      244.54      237.01      3.69 o
   1   6  18      277.02      287.46      4.75 o
   2   6  18      139.86      133.20      3.31 o
   3   6  18       66.41       63.29      1.87 o
  -2   7  18        0.59        0.68      0.20 o
  -1   7  18        0.04        0.63      0.28 o
   0   7  18        0.52        0.54      0.30 o
   1   7  18        2.32        2.17      0.35 o
   2   7  18       36.79       35.55      1.11 o
  -7   1  19        9.21        8.10      0.59 o
  -6   1  19      117.59      107.10      2.97 o
  -5   1  19      290.96      297.22      4.52 o
  -4   1  19       89.08       74.94      1.79 o
  -3   1  19       15.41       17.34      1.38 o
  -2   1  19      159.80      147.51      3.33 o
  -1   1  19      415.73      408.43      4.54 o
   0   1  19      332.07      352.14      4.16 o
   1   1  19      342.84      374.44      3.73 o
   2   1  19      319.73      307.79      5.27 o
   3   1  19       25.76       23.78      1.71 o
   4   1  19        0.38        0.94      0.35 o
   5   1  19       10.65        9.48      0.82 o
   6   1  19       28.66       32.06      1.46 o
   7   1  19        0.65        0.38      0.24 o
  -7   2  19       25.35       28.61      0.87 o
  -6   2  19       17.05       22.12      1.20 o
  -5   2  19     1566.85     1490.37     10.71 o
  -4   2  19     1011.97      948.15      9.39 o
  -3   2  19       74.57       72.91      4.25 o
  -2   2  19       22.69       35.46      2.39 o
  -1   2  19       50.56       40.31      1.97 o
   0   2  19      302.60      297.84      4.13 o
   1   2  19       31.38       32.63      1.23 o
   2   2  19     1335.92     1402.01      9.81 o
   3   2  19      171.72      181.82      3.56 o
   4   2  19       13.07       13.59      1.15 o
   5   2  19       17.64       22.44      1.20 o
   6   2  19       62.15       73.30      1.68 o
  -7   3  19        9.73       13.15      0.79 o
  -6   3  19        8.00        8.91      0.73 o
  -5   3  19      440.19      458.25      4.83 o
  -4   3  19      228.28      223.31      2.95 o
  -3   3  19       25.87       23.33      1.01 o
  -2   3  19        6.10        7.39      1.25 o
  -1   3  19       29.80       23.68      2.28 o
   0   3  19     1050.00      983.93     14.76 o
   1   3  19      515.03      480.80      7.38 o
   2   3  19      683.90      670.93      5.69 o
   3   3  19       53.56       51.34      1.82 o
   4   3  19      341.04      316.40      4.36 o
   5   3  19      135.46      145.68      2.77 o
   6   3  19       49.82       45.48      1.04 o
  -6   4  19      186.65      197.96      2.90 o
  -5   4  19      319.53      338.11      3.75 o
  -4   4  19        2.32        6.73      0.54 o
  -3   4  19      224.24      211.26      3.30 o
  -2   4  19        2.13        2.96      0.41 o
  -1   4  19      371.75      379.23      9.35 o
   0   4  19      879.30      847.02      9.72 o
   1   4  19      373.50      402.64      6.59 o
   2   4  19      156.26      163.30      3.87 o
   3   4  19        0.14        0.56      0.37 o
   4   4  19        0.02        2.24      0.52 o
   5   4  19        0.02        0.92      0.34 o
  -5   5  19      350.47      353.20      5.56 o
  -4   5  19       11.68        8.30      0.72 o
  -3   5  19       92.44      108.37      2.57 o
  -2   5  19        4.73        4.52      0.57 o
  -1   5  19      103.86      102.82      3.06 o
   0   5  19       22.08       18.89      1.22 o
   1   5  19       23.40       23.49      1.31 o
   2   5  19        0.92        1.05      0.40 o
   3   5  19       11.71       13.99      0.78 o
   4   5  19       14.80       14.18      0.77 o
   5   5  19        3.16        5.75      0.83 o
  -4   6  19       73.02       74.67      2.73 o
  -3   6  19       71.95       69.43      1.66 o
  -2   6  19      162.11      163.58      2.84 o
  -1   6  19        0.09        0.28      0.41 o
   0   6  19       13.20       14.28      0.96 o
   1   6  19       91.51       90.24      2.16 o
   2   6  19        1.67        1.42      0.53 o
   3   6  19        6.64        7.19      0.95 o
  -2   7  19      120.34      105.71      3.20 o
  -1   7  19       18.13       15.72      0.94 o
   0   7  19        0.04        0.00      0.27 o
   1   7  19       27.91       22.48      1.76 o
  -7   0  20      176.13      186.89      4.66 o
  -6   0  20      259.67      259.15      5.47 o
  -5   0  20      103.39       91.08      2.83 o
  -4   0  20      198.07      195.31      2.99 o
  -3   0  20       32.91       39.88      2.74 o
  -2   0  20      888.19      825.37     16.96 o
  -1   0  20      171.23      187.35      5.61 o
   0   0  20      276.73      301.65      4.30 o
   1   0  20       25.14       14.47      1.75 o
   2   0  20        0.07        0.80      0.59 o
   3   0  20      314.41      286.64      7.03 o
   4   0  20      127.05      129.62      3.20 o
   5   0  20        0.40        1.02      0.50 o
   6   0  20      128.68      123.83      5.03 o
  -7   1  20        2.38        3.94      0.40 o
  -6   1  20      200.35      199.03      3.97 o
  -5   1  20        0.59        2.19      0.51 o
  -4   1  20        0.35        0.22      0.29 o
  -3   1  20       38.73       35.51      1.97 o
  -2   1  20      442.73      390.31      7.60 o
  -1   1  20       26.28       26.08      1.19 o
   0   1  20        3.52        4.32      0.61 o
   1   1  20      491.54      485.41      7.11 o
   2   1  20        0.00        0.93      0.51 o
   3   1  20      372.95      357.99      3.80 o
   4   1  20       52.91       48.00      1.79 o
   5   1  20       24.83       32.57      1.43 o
   6   1  20       29.30       30.77      1.38 o
  -7   2  20        3.87        5.26      0.39 o
  -6   2  20        0.65        1.07      0.45 o
  -5   2  20       89.78       94.52      2.72 o
  -4   2  20      502.98      470.07      6.88 o
  -3   2  20       34.81       39.04      1.59 o
  -2   2  20       26.56       20.05      1.51 o
  -1   2  20       32.14       29.69      1.74 o
   0   2  20      160.29      140.77      2.83 o
   1   2  20      438.94      410.99      4.35 o
   2   2  20       67.90       62.99      2.58 o
   3   2  20        0.99        0.98      0.29 o
   4   2  20       72.12       79.14      2.29 o
   5   2  20       61.25       74.93      2.10 o
   6   2  20        0.53        0.37      0.27 o
  -6   3  20        1.39        0.94      0.32 o
  -5   3  20      243.88      249.38      3.53 o
  -4   3  20       67.77       69.52      1.66 o
  -3   3  20       70.68       70.73      1.99 o
  -2   3  20       55.80       53.50      1.37 o
  -1   3  20      101.96       88.60      4.26 o
   0   3  20       77.21       84.07      3.06 o
   1   3  20      358.63      374.70      4.74 o
   2   3  20      437.67      413.95      4.50 o
   3   3  20       64.63       66.63      2.45 o
   4   3  20       16.59       11.17      0.92 o
   5   3  20      115.25      125.25      2.48 o
   6   3  20       13.80       17.06      1.02 o
  -6   4  20      151.28      148.84      2.39 o
  -5   4  20      128.90      139.11      2.36 o
  -4   4  20       12.45       16.03      0.78 o
  -3   4  20        0.90        1.08      0.43 o
  -2   4  20      634.23      630.76      7.66 o
  -1   4  20      227.19      231.21      3.47 o
   0   4  20      432.65      419.65      5.20 o
   1   4  20       11.57       10.96      1.45 o
   2   4  20       10.62        7.22      0.92 o
   3   4  20      271.96      270.74      3.66 o
   4   4  20       15.55       22.66      1.06 o
   5   4  20       16.76       18.07      0.85 o
  -5   5  20      503.54      508.11      7.83 o
  -4   5  20       63.19       75.45      1.92 o
  -3   5  20       11.42        8.20      0.77 o
  -2   5  20        3.18        0.47      0.32 o
  -1   5  20       26.64       23.21      1.32 o
   0   5  20        5.75        4.15      0.61 o
   1   5  20      257.61      256.97      4.17 o
   2   5  20       13.88       14.69      0.85 o
   3   5  20       77.04       78.74      1.99 o
   4   5  20       13.15       17.61      0.80 o
   5   5  20       94.99       95.24      2.80 o
  -4   6  20        0.42        0.81      0.25 o
  -3   6  20        7.02       12.23      0.87 o
  -2   6  20      513.28      519.34      5.63 o
  -1   6  20        0.62        1.43      0.46 o
   0   6  20       10.58       11.13      0.86 o
   1   6  20        9.61       12.42      0.84 o
   2   6  20        0.04        0.69      0.27 o
   3   6  20       22.39       27.96      1.70 o
  -2   7  20        1.62        2.30      0.37 o
  -1   7  20      119.32      119.62      3.50 o
   0   7  20        3.43        2.56      0.45 o
   1   7  20       16.03       15.88      0.90 o
  -7   1  21       29.35       26.39      0.88 o
  -6   1  21        8.39        9.99      0.96 o
  -5   1  21      101.78       93.12      2.53 o
  -4   1  21      529.13      507.54      4.73 o
  -3   1  21      221.46      230.83      5.06 o
  -2   1  21      447.57      459.02      5.27 o
  -1   1  21      511.54      510.09      5.36 o
   0   1  21      120.36      146.66      2.87 o
   1   1  21        1.88        0.97      0.61 o
   2   1  21      355.59      347.32      6.32 o
   3   1  21       13.29       12.35      0.74 o
   4   1  21      235.50      235.68      3.96 o
   5   1  21       49.38       49.81      1.75 o
   6   1  21        0.93        0.96      0.37 o
  -7   2  21       18.26       14.22      0.56 o
  -6   2  21       31.71       40.74      2.31 o
  -5   2  21        1.20        2.09      0.60 o
  -4   2  21      454.87      418.16      6.53 o
  -3   2  21      109.75      104.96      2.65 o
  -2   2  21      319.40      318.03      5.99 o
  -1   2  21      232.74      234.96      4.90 o
   0   2  21      649.70      627.54      7.89 o
   1   2  21      178.29      186.74      2.98 o
   2   2  21        0.36        0.63      0.29 o
   3   2  21      221.60      194.02      3.18 o
   4   2  21      261.96      238.49      3.96 o
   5   2  21       10.48        8.60      0.76 o
   6   2  21       43.99       49.59      1.49 o
  -6   3  21        0.81        0.92      0.37 o
  -5   3  21       12.81       13.16      0.79 o
  -4   3  21      174.09      176.24      2.61 o
  -3   3  21        2.62        3.21      0.53 o
  -2   3  21        0.05        0.36      0.28 o
  -1   3  21       83.39       81.36      1.80 o
   0   3  21      480.58      444.31      5.48 o
   1   3  21       29.44       27.86      1.08 o
   2   3  21      767.67      710.95      6.00 o
   3   3  21        5.75        7.84      0.93 o
   4   3  21      371.40      407.63      8.12 o
   5   3  21       59.40       63.16      1.70 o
   6   3  21       31.88       27.59      1.22 o
  -6   4  21      106.96      107.05      1.72 o
  -5   4  21       31.51       27.67      1.15 o
  -4   4  21       18.78       19.89      0.93 o
  -3   4  21      198.34      211.11      2.97 o
  -2   4  21       60.81       55.11      1.74 o
  -1   4  21       23.08       22.20      1.25 o
   0   4  21        0.15        0.61      0.64 o
   1   4  21       93.65       78.56      2.23 o
   2   4  21       53.96       58.01      2.34 o
   3   4  21      177.87      179.27      3.42 o
   4   4  21       63.47       63.45      1.84 o
   5   4  21        3.58        4.89      0.45 o
  -5   5  21       42.12       39.01      1.20 o
  -4   5  21       14.01       11.89      0.81 o
  -3   5  21       34.37       39.21      1.52 o
  -2   5  21        0.12        0.44      0.35 o
  -1   5  21        2.29        3.05      0.61 o
   0   5  21       53.98       51.13      1.91 o
   1   5  21      277.81      288.71      4.38 o
   2   5  21       35.24       40.93      1.62 o
   3   5  21       54.63       57.70      1.68 o
   4   5  21       40.96       42.36      1.61 o
  -4   6  21       11.89       16.43      0.90 o
  -3   6  21       21.43       21.08      1.06 o
  -2   6  21       28.92       34.22      1.23 o
  -1   6  21       37.75       39.51      1.48 o
   0   6  21       34.21       30.87      1.30 o
   1   6  21      117.08      127.42      2.43 o
   2   6  21       11.24       11.00      0.65 o
   3   6  21        9.23       10.96      1.03 o
  -2   7  21       17.44       21.28      1.33 o
  -1   7  21        0.62        2.13      0.60 o
   0   7  21        9.92       12.59      1.10 o
   1   7  21        0.14        0.48      0.38 o
  -6   0  22      137.62      137.71      3.87 o
  -5   0  22      785.32      746.59     13.95 o
  -4   0  22        5.72        3.73      0.63 o
  -3   0  22      640.73      602.76     11.83 o
  -2   0  22     2261.67     2196.63     79.49 o
  -1   0  22      338.60      330.99     14.99 o
   0   0  22       27.75       44.33      3.52 o
   1   0  22     2944.79     3027.87     26.03 o
   2   0  22        9.92       16.68      2.04 o
   3   0  22        4.67        6.78      0.68 o
   4   0  22      375.41      348.54      7.72 o
   5   0  22        5.46        5.37      1.50 o
   6   0  22       75.09       68.73      3.51 o
  -7   1  22       50.64       55.54      1.47 o
  -6   1  22      140.98      136.68      3.16 o
  -5   1  22        1.08        3.07      0.60 o
  -4   1  22        7.32        9.29      0.67 o
  -3   1  22        6.86        8.44      0.76 o
  -2   1  22      312.02      328.12      5.68 o
  -1   1  22      108.61       95.08      3.03 o
   0   1  22       66.14       65.26      1.97 o
   1   1  22       11.16       12.30      1.48 o
   2   1  22       26.73       35.00      2.07 o
   3   1  22       73.69       89.10      1.97 o
   4   1  22      478.49      457.69      5.56 o
   5   1  22      141.46      133.74      2.79 o
   6   1  22        6.61        7.49      0.86 o
  -7   2  22       70.02       68.54      1.19 o
  -6   2  22       31.90       31.84      1.34 o
  -5   2  22       37.32       35.70      1.67 o
  -4   2  22       64.13       63.98      2.59 o
  -3   2  22      204.63      208.16      3.77 o
  -2   2  22      212.48      204.50      4.88 o
  -1   2  22       22.79       23.14      1.60 o
   0   2  22      730.11      719.81      8.64 o
   1   2  22       12.15       12.31      0.94 o
   2   2  22       89.53       89.29      1.89 o
   3   2  22       64.97       74.44      2.22 o
   4   2  22      190.76      202.69      3.66 o
   5   2  22       22.41       22.82      1.13 o
   6   2  22       52.28       57.39      1.45 o
  -6   3  22        0.42        1.84      0.43 o
  -5   3  22       47.01       48.69      1.39 o
  -4   3  22        1.79        1.09      0.32 o
  -3   3  22       90.75       90.34      2.43 o
  -2   3  22       18.01       17.20      0.89 o
  -1   3  22      130.58      129.81      2.19 o
   0   3  22       55.28       60.76      1.57 o
   1   3  22        1.20        3.03      0.45 o
   2   3  22       28.51       21.81      1.39 o
   3   3  22       23.86       22.33      1.49 o
   4   3  22        1.63        1.65      0.45 o
   5   3  22       30.81       31.43      1.37 o
   6   3  22      102.78       97.50      4.26 o
  -6   4  22      292.74      302.20      3.15 o
  -5   4  22       15.54       12.74      0.78 o
  -4   4  22       41.58       48.85      1.29 o
  -3   4  22       22.59       19.53      0.92 o
  -2   4  22        4.71        4.38      0.78 o
  -1   4  22       39.34       40.36      1.67 o
   0   4  22      316.44      324.09      4.65 o
   1   4  22      415.02      410.79      5.07 o
   2   4  22       33.20       36.60      1.89 o
   3   4  22       92.22       99.21      2.53 o
   4   4  22        1.55        1.99      0.44 o
   5   4  22       89.07       87.06      2.95 o
  -5   5  22       83.17       75.45      1.46 o
  -4   5  22       23.61       23.53      1.03 o
  -3   5  22       27.19       15.88      0.97 o
  -2   5  22       27.90       42.47      1.42 o
  -1   5  22       27.89       30.62      1.48 o
   0   5  22       19.39       25.20      1.36 o
   1   5  22        2.09        3.31      0.56 o
   2   5  22        3.55        4.86      0.58 o
   3   5  22        1.74        2.22      0.42 o
   4   5  22       38.32       37.91      1.28 o
  -4   6  22       23.72       28.19      3.17 o
  -3   6  22       28.22       29.68      1.16 o
  -2   6  22        2.29        1.71      0.49 o
  -1   6  22       12.07       14.87      1.06 o
   0   6  22       63.62       55.29      1.66 o
   1   6  22        7.40        6.64      0.60 o
   2   6  22       12.63       17.55      0.75 o
   3   6  22      135.02      117.95      2.98 o
  -1   7  22      238.35      248.87      6.41 o
   0   7  22       80.16       73.91      3.77 o
  -7   1  23       44.27       50.38      1.32 o
  -6   1  23       75.31       67.64      2.18 o
  -5   1  23      415.62      412.98      5.21 o
  -4   1  23      293.02      276.05      3.88 o
  -3   1  23      176.30      184.17      3.17 o
  -2   1  23       25.45       25.42      2.09 o
  -1   1  23        0.28        0.34      0.34 o
   0   1  23       79.37       83.03      2.28 o
   1   1  23      399.51      393.56      6.73 o
   2   1  23      288.83      277.86      3.48 o
   3   1  23        0.04        0.47      0.36 o
   4   1  23       45.19       41.75      1.71 o
   5   1  23       14.57       11.48      0.85 o
   6   1  23        5.14        5.34      0.73 o
  -7   2  23      141.78      127.50      2.30 o
  -6   2  23      342.81      366.44      4.24 o
  -5   2  23      237.31      233.85      3.60 o
  -4   2  23        3.34        3.27      0.71 o
  -3   2  23     1336.45     1305.15     12.33 o
  -2   2  23     1568.09     1573.86      8.95 o
  -1   2  23      103.47      106.35      3.95 o
   0   2  23      313.09      318.35      5.84 o
   1   2  23      251.68      257.44      3.10 o
   2   2  23      151.64      150.20      3.10 o
   3   2  23       86.88       85.97      2.40 o
   4   2  23       67.42       62.25      2.04 o
   5   2  23        0.91        0.12      0.64 o
   6   2  23       19.83       18.40      1.10 o
  -6   3  23        7.23        6.46      0.57 o
  -5   3  23       74.65       86.26      2.05 o
  -4   3  23        0.32        0.63      0.30 o
  -3   3  23       24.80       28.96      1.39 o
  -2   3  23      556.38      567.23      5.39 o
  -1   3  23       34.62       37.08      1.17 o
   0   3  23        0.61        0.96      0.34 o
   1   3  23     1182.77     1141.04      9.74 o
   2   3  23      642.94      635.79      8.06 o
   3   3  23       33.97       39.51      2.37 o
   4   3  23      197.63      190.06      5.71 o
   5   3  23      284.24      267.85      3.13 o
  -6   4  23      372.84      413.86      4.22 o
  -5   4  23        7.57        7.33      0.58 o
  -4   4  23       44.11       43.92      1.19 o
  -3   4  23      264.82      300.23      4.36 o
  -2   4  23      416.63      454.78      5.56 o
  -1   4  23       63.14       62.77      2.09 o
   0   4  23      152.50      139.93      3.07 o
   1   4  23      276.51      255.04      4.01 o
   2   4  23       26.79       23.14      1.28 o
   3   4  23       78.60       74.56      2.17 o
   4   4  23       19.45       21.93      1.28 o
   5   4  23        6.62        4.91      0.49 o
  -5   5  23       53.88       48.55      0.99 o
  -4   5  23        0.92        1.08      0.35 o
  -3   5  23        1.33        0.89      0.36 o
  -2   5  23      187.94      195.63      3.41 o
  -1   5  23      138.71      126.56      2.90 o
   0   5  23       46.37       48.18      1.82 o
   1   5  23       21.52       26.45      1.32 o
   2   5  23       61.79       57.44      1.80 o
   3   5  23       74.22       71.50      1.74 o
   4   5  23        2.68        2.24      0.35 o
  -3   6  23       17.19       14.75      0.76 o
  -2   6  23        0.99        2.23      0.45 o
  -1   6  23        3.86        5.82      0.79 o
   0   6  23        1.54        2.38      0.46 o
   1   6  23        1.31        1.63      0.35 o
   2   6  23        8.49       10.89      0.71 o
  -7   0  24       62.68       72.31      2.72 o
  -6   0  24      515.32      539.48      7.25 o
  -5   0  24       54.13       55.11      2.79 o
  -4   0  24       45.74       62.53      2.37 o
  -3   0  24     1415.44     1457.87     13.97 o
  -2   0  24        0.49        1.12      0.69 o
  -1   0  24       77.41       57.96      3.66 o
   0   0  24       42.83       35.48      2.87 o
   1   0  24      693.20      746.92     13.41 o
   2   0  24        0.43        0.71      1.21 o
   3   0  24       19.57       23.39      2.63 o
   4   0  24      172.16      153.56      6.66 o
   5   0  24       26.58       27.54      2.72 o
   6   0  24       15.16       20.95      1.80 o
  -7   1  24       11.78       16.05      0.70 o
  -6   1  24       50.99       50.54      1.83 o
  -5   1  24       24.02       20.49      1.40 o
  -4   1  24        6.82        5.38      0.61 o
  -3   1  24      942.56      918.17      6.84 o
  -2   1  24      175.78      185.28      4.40 o
  -1   1  24      708.31      706.81      6.78 o
   0   1  24       62.37       68.59      2.13 o
   1   1  24      121.00      124.45      3.87 o
   2   1  24        1.41        7.58      0.66 o
   3   1  24      424.99      374.33      5.09 o
   4   1  24      938.35      959.66     11.57 o
   5   1  24        7.97       13.16      1.31 o
   6   1  24      502.80      495.28      5.66 o
  -6   2  24      128.08      136.62      2.50 o
  -5   2  24       56.76       56.82      1.77 o
  -4   2  24        6.17        2.20      0.60 o
  -3   2  24      308.00      313.70      6.10 o
  -2   2  24      126.51      118.14      2.49 o
  -1   2  24      390.49      385.81      5.53 o
   0   2  24      117.90      141.76      3.97 o
   1   2  24        2.48        5.19      0.62 o
   2   2  24       37.01       41.64      1.68 o
   3   2  24        1.96        1.49      0.44 o
   4   2  24        6.34        5.09      0.65 o
   5   2  24        0.09        0.85      0.30 o
   6   2  24        4.26        5.30      0.44 o
  -6   3  24        3.24        2.08      0.36 o
  -5   3  24       33.95       42.59      1.43 o
  -4   3  24        0.00        0.59      0.30 o
  -3   3  24       19.11       17.12      1.08 o
  -2   3  24       10.99        8.40      0.82 o
  -1   3  24      103.69       95.05      2.06 o
   0   3  24       74.62       69.57      1.58 o
   1   3  24      160.89      165.82      2.71 o
   2   3  24      106.17       99.79      2.71 o
   3   3  24       24.91       23.46      2.54 o
   4   3  24        1.02        1.92      0.70 o
   5   3  24       18.80       19.46      0.89 o
  -5   4  24       93.32       94.37      1.84 o
  -4   4  24       22.81       18.26      0.83 o
  -3   4  24      136.60      120.04      2.73 o
  -2   4  24       56.51       51.81      1.90 o
  -1   4  24        2.86        4.07      0.62 o
   0   4  24        0.23        0.98      0.42 o
   1   4  24     1021.26     1012.98     14.29 o
   2   4  24        0.03        0.61      0.37 o
   3   4  24       81.71       70.57      2.07 o
   4   4  24      105.16      102.44      2.58 o
   5   4  24        2.62        2.47      0.41 o
  -5   5  24        4.21        5.24      0.67 o
  -4   5  24       58.83       68.79      1.78 o
  -3   5  24       37.24       26.95      1.15 o
  -2   5  24      119.38      116.93      2.58 o
  -1   5  24       12.22       11.46      0.94 o
   0   5  24      105.70      107.81      2.64 o
   1   5  24      100.59      102.09      2.46 o
   2   5  24        0.04        0.43      0.42 o
   3   5  24       51.19       55.80      1.47 o
   4   5  24      126.71      113.55      2.31 o
  -3   6  24        0.00        1.44      0.42 o
  -2   6  24       80.29       67.73      1.80 o
  -1   6  24       70.54       69.42      2.03 o
   0   6  24      141.45      153.16      3.01 o
   1   6  24       38.42       35.47      1.38 o
   2   6  24       81.52       73.54      1.63 o
  -7   1  25       22.14       29.32      1.56 o
  -6   1  25       30.41       32.01      1.41 o
  -5   1  25      283.24      289.23      4.24 o
  -4   1  25        6.75        3.93      0.53 o
  -3   1  25        2.42        2.93      0.47 o
  -2   1  25      125.39      127.89      2.51 o
  -1   1  25       97.50       96.92      2.56 o
   0   1  25      383.00      352.80      5.68 o
   1   1  25        1.02        2.63      0.61 o
   2   1  25       57.40       60.65      1.81 o
   3   1  25      370.34      344.09      5.70 o
   4   1  25       25.09       28.05      1.63 o
   5   1  25      107.98      117.68      3.57 o
   6   1  25        0.01        0.84      0.28 o
  -6   2  25        4.40        8.62      0.67 o
  -5   2  25       39.82       40.09      1.48 o
  -4   2  25       31.98       36.42      1.96 o
  -3   2  25       55.40       43.66      2.66 o
  -2   2  25      259.87      247.05      3.63 o
  -1   2  25      499.06      496.35      6.33 o
   0   2  25       85.46       82.69      1.85 o
   1   2  25      227.51      224.87      4.06 o
   2   2  25      140.50      142.84      8.38 o
   3   2  25        2.07        0.64      0.44 o
   4   2  25        3.63        1.83      0.57 o
   5   2  25        5.25        4.23      0.70 o
   6   2  25       34.22       32.52      1.16 o
  -6   3  25       30.65       38.02      1.11 o
  -5   3  25      237.02      257.19      3.70 o
  -4   3  25       23.99       29.33      1.14 o
  -3   3  25        2.63        1.04      0.34 o
  -2   3  25       22.66       26.42      1.38 o
  -1   3  25        0.01        1.09      0.48 o
   0   3  25      315.56      330.37      5.19 o
   1   3  25      211.31      188.63      3.71 o
   2   3  25       73.86       85.45      2.52 o
   3   3  25     1275.64     1266.88     10.97 o
   4   3  25       14.79       12.32      0.90 o
   5   3  25      120.25      127.85      3.15 o
  -5   4  25      104.58       97.84      1.74 o
  -4   4  25        0.36        0.72      0.29 o
  -3   4  25       29.05       29.22      1.35 o
  -2   4  25       92.13       88.46      2.45 o
  -1   4  25      267.29      260.64      4.99 o
   0   4  25        0.55        1.21      0.42 o
   1   4  25       10.86       10.05      1.42 o
   2   4  25       34.73       32.33      1.75 o
   3   4  25        0.08        0.51      0.38 o
   4   4  25        0.87        1.58      0.49 o
   5   4  25        0.15        0.16      0.26 o
  -4   5  25        6.40        3.71      0.37 o
  -3   5  25        1.94        3.26      0.45 o
  -2   5  25        0.49        1.02      0.39 o
  -1   5  25       30.57       31.96      1.70 o
   0   5  25      264.14      279.52      4.14 o
   1   5  25      198.08      193.86      3.27 o
   2   5  25       12.70       11.93      0.99 o
   3   5  25       67.65       60.41      2.06 o
   4   5  25      192.02      173.58      2.56 o
  -3   6  25        0.58        0.51      0.30 o
  -2   6  25      245.69      237.54      4.11 o
  -1   6  25       45.90       50.70      2.08 o
   0   6  25        7.43        9.83      0.68 o
   1   6  25        2.34        1.60      0.39 o
   2   6  25        4.28        3.66      0.38 o
  -6   0  26      152.51      137.35      3.38 o
  -5   0  26        5.68        7.53      2.19 o
  -4   0  26       61.13       47.32      2.07 o
  -3   0  26       23.22       25.21      1.95 o
  -2   0  26        9.61        9.03      0.91 o
  -1   0  26      753.70      746.13      9.68 o
   0   0  26      130.73      110.15      5.29 o
   1   0  26        9.55        7.80      1.09 o
   2   0  26      196.56      216.09      5.46 o
   3   0  26      149.05      154.33      6.69 o
   4   0  26        0.01        0.57      0.91 o
   5   0  26        0.90        2.46      0.99 o
   6   0  26        5.52       12.12      1.19 o
  -6   1  26       68.50       64.36      1.63 o
  -5   1  26       51.40       42.55      1.62 o
  -4   1  26       61.31       56.53      2.01 o
  -3   1  26     1190.26     1177.13     13.61 o
  -2   1  26       24.89       30.30      1.12 o
  -1   1  26     1237.08     1196.11      7.33 o
   0   1  26      102.90      114.12      2.30 o
   1   1  26      617.31      606.51      7.19 o
   2   1  26      486.59      430.13      5.82 o
   3   1  26      308.05      245.91      4.84 o
   4   1  26       83.38       70.80      3.10 o
   5   1  26        8.97        5.36      0.84 o
   6   1  26      182.91      204.43      3.04 o
  -6   2  26       47.12       43.40      1.31 o
  -5   2  26        9.52        8.26      0.73 o
  -4   2  26       13.98       11.89      0.97 o
  -3   2  26      101.96       85.67      2.77 o
  -2   2  26       68.28       59.25      1.80 o
  -1   2  26      364.11      336.72      4.20 o
   0   2  26       91.58       85.17      1.74 o
   1   2  26      115.70      117.02      2.55 o
   2   2  26       11.20       10.09      1.07 o
   3   2  26        6.33        5.30      0.99 o
   4   2  26       75.66       80.40      2.53 o
   5   2  26        0.12        0.26      0.34 o
  -6   3  26       55.95       58.87      1.49 o
  -5   3  26       16.51       21.13      1.07 o
  -4   3  26        5.87        5.16      0.53 o
  -3   3  26       18.06       13.09      0.83 o
  -2   3  26        2.57        1.82      0.46 o
  -1   3  26      190.06      205.29      3.82 o
   0   3  26     2415.22     2400.69     15.03 o
   1   3  26      127.75      124.39      2.95 o
   2   3  26       46.58       45.61      1.85 o
   3   3  26      280.46      261.13      4.24 o
   4   3  26        0.01        1.25      0.46 o
   5   3  26       55.14       65.81      2.12 o
  -5   4  26        0.41        1.01      0.23 o
  -4   4  26      126.79      128.34      1.97 o
  -3   4  26       88.35       98.86      2.38 o
  -2   4  26        0.69        1.47      0.38 o
  -1   4  26        7.94       11.76      1.14 o
   0   4  26       41.75       40.94      1.66 o
   1   4  26       24.44       19.57      1.80 o
   2   4  26       14.62       13.67      1.58 o
   3   4  26        6.55        7.26      0.70 o
   4   4  26      265.62      261.93      4.60 o
  -4   5  26       21.79       23.25      0.90 o
  -3   5  26      140.50      149.23      2.91 o
  -2   5  26        4.88        3.15      0.51 o
  -1   5  26       83.46       84.74      2.63 o
   0   5  26      727.51      763.13      8.01 o
   1   5  26      429.09      451.80      5.99 o
   2   5  26       21.04       27.06      1.37 o
   3   5  26       10.73       11.55      0.97 o
  -3   6  26      147.01      170.86      3.86 o
  -2   6  26        0.34        0.46      0.26 o
  -1   6  26        2.20        2.91      0.57 o
   0   6  26       58.92       58.36      1.98 o
   1   6  26        0.07        1.00      0.34 o
   2   6  26        5.99        8.87      0.63 o
  -6   1  27       14.21       12.03      0.70 o
  -5   1  27        9.94        9.34      0.97 o
  -4   1  27      247.98      249.34      4.17 o
  -3   1  27      350.46      364.02      5.98 o
  -2   1  27      245.75      249.39      3.83 o
  -1   1  27        5.83       11.64      0.91 o
   0   1  27      632.90      632.88      5.22 o
   1   1  27      208.45      214.98      3.34 o
   2   1  27       43.97       36.79      1.84 o
   3   1  27       19.08       26.52      5.50 o
   4   1  27       76.49       72.14      3.07 o
   5   1  27       40.63       35.19      1.82 o
  -6   2  27      354.21      379.48      3.58 o
  -5   2  27      304.47      305.96      3.76 o
  -4   2  27       11.76        7.88      0.80 o
  -3   2  27        0.15        1.10      0.51 o
  -2   2  27       45.84       35.14      1.89 o
  -1   2  27     1178.20     1159.27      7.90 o
   0   2  27        4.90        8.99      0.60 o
   1   2  27      503.55      488.52      5.87 o
   2   2  27       61.90       55.17      2.36 o
   3   2  27       15.92        8.81      0.89 o
   4   2  27      262.44      216.42      3.48 o
   5   2  27       72.71       69.52      1.87 o
  -6   3  27       43.78       39.96      1.12 o
  -5   3  27        7.34        6.04      0.59 o
  -4   3  27      185.58      186.86      2.66 o
  -3   3  27        6.45       17.77      0.94 o
  -2   3  27       48.69       47.41      1.84 o
  -1   3  27      584.59      591.99      9.65 o
   0   3  27     2839.21     2796.07     16.29 o
   1   3  27     1124.91     1134.84      8.95 o
   2   3  27        6.21        4.61      0.67 o
   3   3  27      141.88      141.27      3.06 o
   4   3  27      591.33      601.09      7.36 o
   5   3  27        7.66        4.25      0.57 o
  -5   4  27      111.18      106.99      1.64 o
  -4   4  27        3.92        6.00      0.50 o
  -3   4  27       17.02       16.02      0.88 o
  -2   4  27       18.54       18.78      0.99 o
  -1   4  27      285.75      299.72      5.99 o
   0   4  27       19.88       16.06      1.28 o
   1   4  27       35.40       31.94      2.21 o
   2   4  27        0.94        1.89      0.74 o
   3   4  27        0.24        0.53      0.42 o
   4   4  27       95.33       84.33      2.46 o
  -4   5  27        0.01        0.40      0.27 o
  -3   5  27      180.27      168.50      2.93 o
  -2   5  27      216.65      226.06      3.22 o
  -1   5  27      164.05      164.42      3.69 o
   0   5  27      699.21      716.20      7.53 o
   1   5  27     1019.33     1026.38      8.74 o
   2   5  27      129.95      131.37      2.80 o
   3   5  27      139.93      141.72      2.98 o
  -2   6  27       37.64       38.24      1.55 o
  -1   6  27      168.74      172.82      2.69 o
   0   6  27       37.95       37.10      1.29 o
   1   6  27      128.92      116.01      3.23 o
  -6   0  28       57.46       42.55      1.69 o
  -5   0  28        0.20        1.87      0.81 o
  -4   0  28      491.34      448.79      7.95 o
  -3   0  28      140.82      168.49      4.97 o
  -2   0  28      152.84      163.47      3.89 o
  -1   0  28       74.97       71.69      2.55 o
   0   0  28      441.55      423.94      6.23 o
   1   0  28      193.97      193.11      6.38 o
   2   0  28        0.66        0.40      0.81 o
   3   0  28     1356.71     1294.03     19.48 o
   4   0  28      251.61      220.98      7.55 o
   5   0  28       13.14        7.52      1.27 o
  -6   1  28       16.86       21.95      0.85 o
  -5   1  28       57.96       57.77      2.12 o
  -4   1  28      350.87      307.48      4.59 o
  -3   1  28       28.54       20.21      1.47 o
  -2   1  28       52.12       52.22      1.90 o
  -1   1  28     2019.61     1958.16     10.38 o
   0   1  28     8550.63     8016.09     36.30 o
   1   1  28      130.04      124.71      2.84 o
   2   1  28      553.28      520.50      6.89 o
   3   1  28      922.09      831.86     12.27 o
   4   1  28      597.00      574.82     13.49 o
   5   1  28        9.05        9.00      0.71 o
  -6   2  28        4.24        2.84      0.35 o
  -5   2  28        0.07        0.59      0.35 o
  -4   2  28      106.51      104.04      2.61 o
  -3   2  28       27.17       25.01      2.05 o
  -2   2  28        2.73        2.32      0.73 o
  -1   2  28      116.04      100.43      3.16 o
   0   2  28       50.00       59.88      1.80 o
   1   2  28      217.28      223.72      3.98 o
   2   2  28      110.65      109.90      2.80 o
   3   2  28      279.90      260.75      4.65 o
   4   2  28       78.91       76.13      2.28 o
   5   2  28        7.36        5.47      0.59 o
  -5   3  28       25.53       26.85      1.07 o
  -4   3  28      105.04       94.03      2.09 o
  -3   3  28       87.94       81.80      2.68 o
  -2   3  28       86.97       99.82      2.64 o
  -1   3  28      627.59      642.59      6.77 o
   0   3  28      734.57      742.84      8.42 o
   1   3  28      113.36      109.23      3.53 o
   2   3  28      135.92      124.54      3.45 o
   3   3  28       54.20       47.73      2.12 o
   4   3  28      129.20      120.61      2.74 o
   5   3  28       81.83       81.79      1.94 o
  -5   4  28      197.69      188.57      4.48 o
  -4   4  28       60.69       58.40      1.20 o
  -3   4  28        0.11        0.16      0.29 o
  -2   4  28        0.04        0.34      0.35 o
  -1   4  28        1.17        2.21      0.62 o
   0   4  28        1.94        1.88      0.59 o
   1   4  28      332.14      352.62      5.54 o
   2   4  28        1.07        1.42      0.72 o
   3   4  28        9.35        9.95      0.83 o
   4   4  28       38.06       32.84      1.44 o
  -4   5  28       44.97       45.90      1.30 o
  -3   5  28       20.94       11.43      0.76 o
  -2   5  28      167.68      157.63      2.56 o
  -1   5  28       25.86       30.78      1.53 o
   0   5  28       25.45       30.11      1.55 o
   1   5  28       44.06       44.65      1.80 o
   2   5  28        1.91        1.73      0.56 o
   3   5  28       16.30       21.29      1.09 o
  -2   6  28        9.25       12.33      0.77 o
  -1   6  28       74.88       72.49      1.61 o
   0   6  28        1.11        1.73      0.33 o
   1   6  28      130.85      116.50      2.35 o
  -6   1  29       46.28       56.35      1.55 o
  -5   1  29        0.01        0.79      0.42 o
  -4   1  29      159.17      159.28      3.25 o
  -3   1  29      548.12      493.31      6.98 o
  -2   1  29        0.58        0.81      0.68 o
  -1   1  29      159.58      145.06      3.71 o
   0   1  29       14.97       20.30      1.29 o
   1   1  29      305.96      290.51      4.43 o
   2   1  29        2.43        2.96      0.61 o
   3   1  29      158.22      135.61      3.42 o
   4   1  29        2.72        1.60      0.54 o
   5   1  29       46.22       45.51      1.38 o
  -6   2  29       80.77       77.47      1.38 o
  -5   2  29        7.04        9.67      0.67 o
  -4   2  29       33.24       35.75      1.53 o
  -3   2  29       21.91       25.32      2.06 o
  -2   2  29       46.47       51.62      2.31 o
  -1   2  29      327.23      313.49      5.55 o
   0   2  29        2.95        1.04      0.42 o
   1   2  29      997.94      959.89      8.28 o
   2   2  29      378.61      380.87      5.14 o
   3   2  29       25.67       30.63      1.36 o
   4   2  29       52.22       55.26      1.55 o
   5   2  29      113.48       92.16      1.83 o
  -5   3  29       39.83       32.76      1.11 o
  -4   3  29       17.01       14.98      0.84 o
  -3   3  29      245.21      209.49      4.17 o
  -2   3  29      357.45      356.48      4.89 o
  -1   3  29      637.44      656.67      6.77 o
   0   3  29        0.34        1.74      0.63 o
   1   3  29      461.02      481.11      5.72 o
   2   3  29      271.18      273.44      4.99 o
   3   3  29      152.66      132.35      3.20 o
   4   3  29        6.43       14.01      0.90 o
  -5   4  29       40.93       45.88      2.02 o
  -4   4  29        9.78        9.14      0.46 o
  -3   4  29        0.10        0.21      0.27 o
  -2   4  29        0.83        3.39      0.48 o
  -1   4  29       44.96       51.19      2.12 o
   0   4  29        8.26        6.22      0.85 o
   1   4  29      444.72      439.43      6.73 o
   2   4  29      253.84      265.07      5.53 o
   3   4  29      106.46       99.75      2.27 o
   4   4  29       53.54       48.92      1.57 o
  -3   5  29       20.79       16.01      0.81 o
  -2   5  29      237.67      209.54      2.77 o
  -1   5  29      852.41      873.41      7.48 o
   0   5  29       19.72       17.56      1.14 o
   1   5  29      553.47      579.64      5.97 o
   2   5  29      195.52      185.52      3.02 o
   3   5  29       90.81       83.70      1.89 o
  -1   6  29       23.95       27.37      0.89 o
   0   6  29       20.24       20.70      0.81 o
  -6   0  30      511.47      525.74      7.78 o
  -5   0  30        1.25        0.04      0.60 o
  -4   0  30       35.81       36.26      2.22 o
  -3   0  30        9.05        9.87      1.27 o
  -2   0  30       82.56       98.85      3.82 o
  -1   0  30      433.02      424.60      7.86 o
   0   0  30      195.49      199.67      5.92 o
   1   0  30      436.90      429.02     11.28 o
   2   0  30      134.76      127.89      6.11 o
   3   0  30      107.99       85.51      4.88 o
   4   0  30      254.00      217.97      7.01 o
   5   0  30        9.67        5.60      0.97 o
  -6   1  30      423.59      457.20      4.04 o
  -5   1  30        6.58       10.38      0.67 o
  -4   1  30       73.94       53.30      1.86 o
  -3   1  30      580.18      482.04      6.84 o
  -2   1  30       19.98       27.91      2.01 o
  -1   1  30      443.46      448.80      6.68 o
   0   1  30     2455.01     2363.89     14.48 o
   1   1  30       99.54      104.27      2.66 o
   2   1  30       84.13       90.24      2.82 o
   3   1  30       36.62       29.72      1.59 o
   4   1  30       17.57       10.52      0.88 o
   5   1  30        1.30        2.15      0.30 o
  -6   2  30       83.67       92.59      4.33 o
  -5   2  30        7.65        7.33      0.56 o
  -4   2  30       11.14        7.35      0.78 o
  -3   2  30       48.21       46.28      2.70 o
  -2   2  30        1.77        1.77      0.55 o
  -1   2  30       38.15       41.27      2.05 o
   0   2  30      393.14      423.15      4.77 o
   1   2  30      241.00      238.51      3.62 o
   2   2  30       71.97       73.49      2.24 o
   3   2  30       66.83       58.80      1.62 o
   4   2  30      303.91      255.75      3.67 o
   5   2  30        1.18        1.73      0.33 o
  -5   3  30        0.03        0.75      0.44 o
  -4   3  30      152.13      153.90      2.43 o
  -3   3  30      132.46      110.26      2.93 o
  -2   3  30       35.69       27.92      1.38 o
  -1   3  30     1103.08     1086.11      8.63 o
   0   3  30      368.90      369.41      5.02 o
   1   3  30      629.24      661.89      7.49 o
   2   3  30      169.52      170.48      3.83 o
   3   3  30      223.38      211.96      3.86 o
   4   3  30       77.00       77.95      1.86 o
  -4   4  30      101.31       96.30      1.66 o
  -3   4  30        5.01        6.33      0.51 o
  -2   4  30      183.04      180.81      2.95 o
  -1   4  30       64.97       65.38      2.31 o
   0   4  30       18.06       16.50      1.49 o
   1   4  30       86.70       86.84      2.59 o
   2   4  30       64.65       57.50      1.97 o
   3   4  30      224.92      197.77      9.03 o
  -3   5  30      141.50      145.60      2.99 o
  -2   5  30       64.13       66.98      1.45 o
  -1   5  30      395.97      381.50      5.58 o
   0   5  30       35.93       40.28      1.58 o
   1   5  30       94.32       93.98      2.27 o
   2   5  30       35.06       33.06      1.16 o
  -6   1  31       34.66       40.99      1.08 o
  -5   1  31       18.55       21.58      0.80 o
  -4   1  31       18.35       19.73      1.13 o
  -3   1  31        0.01        0.36      0.56 o
  -2   1  31      109.97      121.03      3.49 o
  -1   1  31      514.10      497.72      7.09 o
   0   1  31       40.79       48.81      2.26 o
   1   1  31        2.28        2.29      0.52 o
   2   1  31        2.20        2.17      0.46 o
   3   1  31        5.43        8.77      0.91 o
   4   1  31        0.25        1.51      0.42 o
   5   1  31       36.27       29.37      0.95 o
  -5   2  31        4.66        3.99      0.44 o
  -4   2  31       17.12       14.20      0.91 o
  -3   2  31       38.48       36.41      2.37 o
  -2   2  31        5.17        2.84      0.67 o
  -1   2  31       62.96       67.08      2.59 o
   0   2  31        1.60        2.50      0.50 o
   1   2  31       22.73       18.96      1.05 o
   2   2  31        0.93        0.08      0.39 o
   3   2  31       79.19       84.14      2.14 o
   4   2  31       98.92       93.28      2.35 o
  -5   3  31      210.60      241.62      3.04 o
  -4   3  31       28.05       29.70      1.24 o
  -3   3  31       38.72       40.95      1.73 o
  -2   3  31       13.15       18.47      1.36 o
  -1   3  31      789.90      799.23      8.34 o
   0   3  31      430.98      440.94      5.37 o
   1   3  31      225.83      219.64      4.21 o
   2   3  31        0.68        0.54      0.48 o
   3   3  31       21.74       23.19      1.02 o
   4   3  31        1.61        1.18      0.38 o
  -4   4  31       58.65       58.49      4.43 o
  -3   4  31        0.07        0.74      0.28 o
  -2   4  31        0.65        1.02      0.31 o
  -1   4  31       56.63       46.61      1.88 o
   0   4  31      162.07      172.08      3.60 o
   1   4  31       49.54       46.58      1.83 o
   2   4  31       38.02       34.06      1.25 o
   3   4  31       83.78       82.46      2.33 o
  -3   5  31       11.21        9.76      0.92 o
  -2   5  31      428.90      425.21      5.94 o
  -1   5  31      281.08      279.09      3.69 o
   0   5  31        0.19        0.71      0.38 o
   1   5  31       74.50       73.99      1.87 o
   2   5  31       81.75       82.80      2.07 o
  -5   0  32       68.54       81.83      3.59 o
  -4   0  32        4.30        6.21      0.97 o
  -3   0  32      304.87      322.22      6.63 o
  -2   0  32        1.57        0.51      0.59 o
  -1   0  32     1031.61     1025.08     12.35 o
   0   0  32      225.30      225.92      5.74 o
   1   0  32     1437.73     1444.40     14.63 o
   2   0  32      124.26      121.25      5.82 o
   3   0  32      314.48      354.52      9.41 o
   4   0  32      162.25      143.41      5.15 o
   5   0  32        0.03        0.59      0.43 o
  -5   1  32        3.08        4.94      0.42 o
  -4   1  32      439.44      407.83      4.03 o
  -3   1  32      389.26      342.59      5.60 o
  -2   1  32       14.72       12.15      1.17 o
  -1   1  32       85.54       84.71      2.93 o
   0   1  32      370.75      420.26     22.13 o
   1   1  32      410.44      415.88      5.38 o
   2   1  32       24.32       22.50      1.06 o
   3   1  32      126.28      118.53      2.23 o
   4   1  32       24.23       22.13      0.96 o
  -5   2  32        9.50       10.64      0.60 o
  -4   2  32       14.61       12.54      1.04 o
  -3   2  32       60.97       65.96      3.09 o
  -2   2  32        2.05        0.88      0.49 o
  -1   2  32      273.93      266.65      4.24 o
   0   2  32      333.98      343.90      5.45 o
   1   2  32      135.10      131.11      2.60 o
   2   2  32        0.26        0.83      0.37 o
   3   2  32        0.03        0.29      0.31 o
   4   2  32        4.50        2.00      0.30 o
  -5   3  32      311.94      338.09      3.22 o
  -4   3  32        3.87        3.37      0.50 o
  -3   3  32      110.10       96.29      2.50 o
  -2   3  32        2.60        1.90      1.34 o
  -1   3  32       93.81      102.84      2.51 o
   0   3  32      550.87      566.47      5.93 o
   1   3  32        3.68        3.42      0.61 o
   2   3  32      101.17      106.09      3.37 o
   3   3  32       89.22       85.36      2.66 o
   4   3  32        6.48        3.35      0.44 o
  -4   4  32        0.00        0.17      0.37 o
  -3   4  32      153.59      145.44      2.22 o
  -2   4  32       34.84       36.69      1.08 o
  -1   4  32       32.23       40.22      1.45 o
   0   4  32       55.45       58.97      2.03 o
   1   4  32        3.88        5.48      0.69 o
   2   4  32       49.77       44.90      1.33 o
   3   4  32       16.28       16.07      0.96 o
  -2   5  32       14.57       15.98      1.08 o
  -1   5  32      411.94      401.12      4.04 o
   0   5  32      110.96      103.05      2.16 o
   1   5  32        0.21        0.62      0.28 o
  -5   1  33        0.05        0.40      0.19 o
  -4   1  33      214.08      213.54      3.27 o
  -3   1  33        0.24        0.82      0.49 o
  -2   1  33      303.15      290.42      5.29 o
  -1   1  33       22.15       20.80      1.48 o
   0   1  33        4.68        6.92      1.16 o
   1   1  33        1.74        1.24      0.54 o
   2   1  33       58.30       56.63      2.22 o
   3   1  33      118.03      132.18      2.56 o
   4   1  33        5.93        6.93      0.51 o
  -5   2  33        0.82        0.56      0.28 o
  -4   2  33       18.35       12.35      0.98 o
  -3   2  33      112.78      104.33      3.75 o
  -2   2  33       13.26       16.66      1.64 o
  -1   2  33       19.63       20.86      1.19 o
   0   2  33      608.77      614.84      6.34 o
   1   2  33      180.82      179.64      2.95 o
   2   2  33        8.63        6.70      0.61 o
   3   2  33       64.14       86.42      1.73 o
   4   2  33        0.14        0.59      0.20 o
  -4   3  33      625.06      633.52      4.89 o
  -3   3  33       39.48       45.14      2.21 o
  -2   3  33      223.30      237.89      5.35 o
  -1   3  33       56.99       55.77      1.78 o
   0   3  33       15.95       19.45      1.10 o
   1   3  33        1.94        4.14      0.55 o
   2   3  33       48.90       42.05      2.01 o
   3   3  33       10.32        9.60      0.67 o
  -4   4  33        2.64        5.39      0.70 o
  -3   4  33       54.01       52.43      1.56 o
  -2   4  33       18.04       20.16      0.84 o
  -1   4  33        0.01        0.00      0.32 o
   0   4  33      225.17      243.40      3.83 o
   1   4  33       21.70       27.20      1.26 o
   2   4  33        0.00        0.28      0.29 o
  -2   5  33       64.52       62.12      2.27 o
  -1   5  33       39.20       34.67      1.08 o
   0   5  33      365.52      362.85      4.38 o
   1   5  33       48.95       42.50      1.15 o
  -5   0  34       94.51      100.21      1.84 o
  -4   0  34        6.78        7.48      0.92 o
  -3   0  34      588.90      571.14     10.70 o
  -2   0  34       13.22       16.64      1.57 o
  -1   0  34       52.56       57.78      2.87 o
   0   0  34      304.34      300.92      6.52 o
   1   0  34       79.45       78.17      3.29 o
   2   0  34      197.75      188.91     10.88 o
   3   0  34        8.19        5.52      0.88 o
   4   0  34       25.79       40.75      1.67 o
  -5   1  34       19.38       18.56      2.16 o
  -4   1  34       77.66       78.69      1.87 o
  -3   1  34        0.95        0.32      0.48 o
  -2   1  34        7.22        4.92      0.77 o
  -1   1  34      479.74      485.84      6.84 o
   0   1  34       35.15       25.98      1.61 o
   1   1  34      119.11      118.89      2.78 o
   2   1  34       41.29       45.23      1.66 o
   3   1  34       82.90       87.60      2.05 o
   4   1  34        9.95       10.42      0.51 o
  -5   2  34       17.33       18.55      0.93 o
  -4   2  34       10.87       10.19      0.85 o
  -3   2  34       58.78       58.50      2.72 o
  -2   2  34        8.61        6.52      1.09 o
  -1   2  34       25.88       30.26      1.38 o
   0   2  34        9.46       14.88      1.01 o
   1   2  34       91.89      102.85      2.33 o
   2   2  34      275.91      282.45      3.35 o
   3   2  34       11.16       18.62      0.76 o
   4   2  34       13.38       15.00      0.82 o
  -4   3  34       36.97       29.68      0.99 o
  -3   3  34       70.48       73.43      2.17 o
  -2   3  34        0.30        1.03      0.55 o
  -1   3  34       20.70       22.79      1.35 o
   0   3  34      213.03      219.55      3.37 o
   1   3  34       45.21       37.67      1.36 o
   2   3  34       13.94       12.30      1.05 o
   3   3  34        0.01        0.33      0.23 o
  -3   4  34      172.22      167.27      5.15 o
  -2   4  34        0.30        1.89      0.50 o
  -1   4  34        1.78        0.35      0.27 o
   0   4  34        0.45        1.63      0.37 o
   1   4  34       11.65       11.66      0.69 o
   2   4  34        0.00        0.31      0.19 o
  -1   5  34       97.10       96.80      2.87 o
   0   5  34      130.11      114.76      2.00 o
  -5   1  35        2.33        2.51      0.46 o
  -4   1  35        4.58        4.54      0.79 o
  -3   1  35        1.10        0.91      0.41 o
  -2   1  35      173.85      173.82      3.88 o
  -1   1  35       72.24       69.87      2.55 o
   0   1  35      123.64      114.70      3.25 o
   1   1  35       44.67       39.29      1.57 o
   2   1  35       82.03       80.15      2.09 o
   3   1  35       62.12       60.87      1.59 o
   4   1  35        0.40       -0.15      0.22 o
  -4   2  35        6.91        6.43      0.64 o
  -3   2  35       66.15       67.86      3.73 o
  -2   2  35       54.10       56.14      2.72 o
  -1   2  35       60.78       67.23      2.34 o
   0   2  35       47.20       50.35      1.71 o
   1   2  35       47.31       50.54      1.86 o
   2   2  35      165.31      174.44      2.46 o
   3   2  35        0.26        0.88      0.23 o
  -4   3  35        8.52       11.92      0.57 o
  -3   3  35       68.55       78.58      1.75 o
  -2   3  35      132.00      138.91      2.81 o
  -1   3  35      146.63      145.43      3.17 o
   0   3  35      117.98      121.12      2.35 o
   1   3  35        0.04        0.34      0.30 o
   2   3  35        9.82        8.64      0.68 o
   3   3  35        3.10        4.40      0.39 o
  -3   4  35      129.89      128.80      3.38 o
  -2   4  35        0.00        0.15      0.25 o
  -1   4  35        2.86        2.51      0.39 o
   0   4  35        0.13        0.83      0.28 o
   1   4  35       50.55       60.87      1.35 o
   2   4  35       40.57       33.65      0.95 o
  -5   0  36       17.99       17.25      1.24 o
  -4   0  36      577.16      613.25      9.11 o
  -3   0  36       20.36       27.72      1.70 o
  -2   0  36       38.59       43.10      2.30 o
  -1   0  36      189.52      197.93      5.02 o
   0   0  36     1704.30     1695.91     23.15 o
   1   0  36       93.20      103.58      3.54 o
   2   0  36        2.06        4.29      0.81 o
   3   0  36       59.19       44.14      1.89 o
  -5   1  36       24.55       20.54      0.93 o
  -4   1  36      592.70      630.39      5.36 o
  -3   1  36       48.05       47.52      1.80 o
  -2   1  36        3.77        3.57      0.63 o
  -1   1  36       50.71       52.27      2.16 o
   0   1  36       27.33       34.58      1.77 o
   1   1  36       56.55       53.98      2.56 o
   2   1  36        1.33        1.69      0.41 o
   3   1  36       20.65       26.22      0.96 o
  -4   2  36      113.07      127.36      2.05 o
  -3   2  36       17.92       18.41      1.40 o
  -2   2  36       48.70       47.95      2.40 o
  -1   2  36       83.50       81.51      2.47 o
   0   2  36      196.56      208.43      3.28 o
   1   2  36      251.60      271.22      3.58 o
   2   2  36        8.50        8.78      0.58 o
   3   2  36        0.04        0.52      0.20 o
  -4   3  36       52.64       47.42      1.95 o
  -3   3  36       75.09       80.24      1.61 o
  -2   3  36       22.53       20.64      1.01 o
  -1   3  36        0.01        0.13      0.36 o
   0   3  36       72.90       83.01      2.20 o
   1   3  36        7.19        8.82      0.58 o
   2   3  36        6.00        8.42      0.60 o
  -2   4  36       72.08       78.92      2.02 o
  -1   4  36      277.91      272.33      3.14 o
   0   4  36       50.52       47.91      1.13 o
   1   4  36       93.53       84.03      3.72 o
  -4   1  37       77.86       74.53      2.22 o
  -3   1  37       16.63       17.34      0.89 o
  -2   1  37       66.43       70.74      2.28 o
  -1   1  37       48.05       46.08      1.95 o
   0   1  37      139.71      138.73      3.31 o
   1   1  37        0.00        0.36      0.45 o
   2   1  37        3.03        2.76      0.53 o
   3   1  37       16.87       21.07      0.95 o
  -4   2  37       63.64       75.41      1.52 o
  -3   2  37       52.36       47.77      1.64 o
  -2   2  37      105.44      117.88      3.51 o
  -1   2  37      125.66      136.40      3.92 o
   0   2  37      368.66      374.47      4.10 o
   1   2  37       35.26       33.37      1.18 o
   2   2  37      301.62      278.96      5.15 o
   3   2  37      255.46      270.79      5.28 o
  -3   3  37        1.41        0.83      0.27 o
  -2   3  37       69.68       73.12      2.33 o
  -1   3  37       48.47       54.81      2.12 o
   0   3  37       70.72       75.01      1.93 o
   1   3  37       50.42       46.43      1.90 o
   2   3  37       10.87        8.41      1.06 o
  -2   4  37      196.46      203.36      4.06 o
  -1   4  37      374.92      340.72      3.59 o
   0   4  37      109.69      101.37      6.05 o
  -4   0  38      208.26      194.00      4.29 o
  -3   0  38       57.64       49.30      1.91 o
  -2   0  38      186.08      182.60      4.14 o
  -1   0  38      767.83      831.73      9.30 o
   0   0  38        0.64        3.06      0.70 o
   1   0  38       80.99       86.02      2.87 o
   2   0  38      555.13      579.76      7.97 o
   3   0  38        0.92        2.84      0.65 o
  -4   1  38       13.53       10.49      0.77 o
  -3   1  38       11.13       15.99      0.77 o
  -2   1  38        9.18        9.91      0.85 o
  -1   1  38       28.78       31.13      1.52 o
   0   1  38       33.09       33.37      1.58 o
   1   1  38        0.91        0.97      0.43 o
   2   1  38      169.13      168.71      2.95 o
   3   1  38        3.97        4.96      0.42 o
  -3   2  38        6.19        3.73      0.49 o
  -2   2  38       44.67       41.86      2.18 o
  -1   2  38      129.55      133.97      3.64 o
   0   2  38        0.22        1.19      0.41 o
   1   2  38      158.16      167.21      3.21 o
   2   2  38       59.45       54.79      1.64 o
  -3   3  38        7.59        6.30      0.45 o
  -2   3  38       14.19       17.43      1.05 o
  -1   3  38        0.60        0.05      0.35 o
   0   3  38        4.70        4.00      0.52 o
   1   3  38       10.94        9.15      0.77 o
  -4   1  39       95.69       95.12      5.06 o
  -3   1  39        0.36        0.51      0.27 o
  -2   1  39        3.47        3.36      0.49 o
  -1   1  39        0.87        1.27      0.45 o
   0   1  39       83.28       93.22      2.43 o
   1   1  39       63.01       66.72      1.95 o
   2   1  39       46.51       53.06      1.51 o
  -3   2  39      159.43      148.19      2.54 o
  -2   2  39      320.96      346.96      5.17 o
  -1   2  39        0.15        0.59      0.47 o
   0   2  39       66.83       76.17      2.51 o
   1   2  39       51.27       46.89      1.45 o
   2   2  39        2.55        3.38      0.69 o
  -2   3  39       12.59       10.92      0.61 o
  -1   3  39        4.58        1.36      0.27 o
   0   3  39      123.99      139.77      4.13 o
   1   3  39       93.86       90.02      2.95 o
  -3   0  40      220.93      244.47      5.16 o
  -2   0  40      375.19      431.99     11.39 o
  -1   0  40        8.77        6.42      0.74 o
   0   0  40       40.82       43.04      1.81 o
   1   0  40        0.01        1.57      0.43 o
   2   0  40       46.57       53.44      2.54 o
  -3   1  40      143.76      150.62      2.83 o
  -2   1  40        1.23        1.25      0.35 o
  -1   1  40      245.13      250.62      3.63 o
   0   1  40       13.55       18.77      1.03 o
   1   1  40       38.17       48.42      1.50 o
   2   1  40        0.41        0.34      0.22 o
  -3   2  40      147.70      163.49      3.44 o
  -2   2  40       84.74      111.71      3.40 o
  -1   2  40        7.67        7.39      0.79 o
   0   2  40        3.66        5.90      0.69 o
   1   2  40        7.69        5.52      0.59 o
  -1   3  40        5.59        6.37      0.82 o
   0   3  40        0.83        0.46      0.25 o
  -3   1  41       12.91       12.45      1.07 o
  -2   1  41       17.21       23.55      1.20 o
  -1   1  41       50.33       44.44      1.37 o
   0   1  41        0.01        0.92      0.29 o
   1   1  41      108.46      104.83      2.05 o
  -2   2  41       35.69       37.58      1.06 o
  -1   2  41      219.27      238.39      3.64 o
   0   2  41       11.29       10.18      0.76 o
  -2   0  42      368.74      414.59      6.18 o
  -1   0  42        0.58        1.00      0.51 o
   0   0  42        0.55        0.14      0.41 o
   1   0  42      203.62      220.22      4.62 o
  -2   1  42      740.32      800.14      8.88 o
  -1   1  42      102.06       97.87      2.24 o
   0   1  42       15.36       14.67      0.69 o
 
