# Supplementary material for: Crystal structures of 1,4-di­aza­bicyclo­[2.2.2]octan-1-ium 4-nitro­benzoate dihydrate and 1,4-di­aza­bicyclo­[2.2.2]octane-1,4-diium bis­(4-nitro­benzoate): the influence of solvent upon the stoichiometry of the formed salt
Source: Acta Crystallogr Sect E Struct Rep Online. 2014 Jun 23;70(Pt 7):31–5. doi: 10.1107/S1600536814011532 (PMC4120614; doi:10.1107/S1600536814011532)
Supplement: Supplementary file 3 [file e-70-00031-2sup3.hkl]

#
# h,k,l, Fc-squared, Fo-squared, sigma(Fo-squared) and status flag
#
data_2
_shelx_title '  1'
_shelx_refln_list_code          4
_shelx_F_calc_maximum      128.76
_exptl_crystal_F_000       468.00
_reflns_d_resolution_high  0.7981
 
loop_
 _symmetry_equiv_pos_as_xyz
 'x, y, z'
 '-x, -y, -z'
 
_cell_length_a     9.1036
_cell_length_b     9.5027
_cell_length_c    12.0736
_cell_angle_alpha  73.982
_cell_angle_beta   83.624
_cell_angle_gamma  88.661
 
_shelx_F_squared_multiplier     1.000
 
loop_
 _refln_index_h
 _refln_index_k
 _refln_index_l
 _refln_F_squared_calc
 _refln_F_squared_meas
 _refln_F_squared_sigma
 _refln_observed_status
   1   0   0      112.29       88.56      5.89 o
   2   0   0      648.34      494.29     33.04 o
   3   0   0      585.28      488.92      3.49 o
   4   0   0      157.10      115.31      5.11 o
   5   0   0        8.92       12.75      0.76 o
   6   0   0     1767.30     1779.09     41.14 o
   7   0   0       24.43       23.73      0.87 o
   8   0   0       51.11       48.51      1.29 o
   9   0   0        0.04       -0.36      0.37 o
  10   0   0        0.08       -0.03      1.31 o
  11   0   0        1.94        3.02      0.30 o
 -11   1   0      217.55      209.14      2.08 o
 -10   1   0        0.06       -0.24      0.37 o
  -9   1   0        2.57        1.89      0.32 o
  -8   1   0       17.77       13.87      0.72 o
  -7   1   0      445.39      447.39      4.45 o
  -6   1   0      189.79      181.14      2.92 o
  -5   1   0      108.76      122.93      2.27 o
  -4   1   0      124.66      100.62      6.04 o
  -3   1   0       50.92       29.85      0.62 o
  -2   1   0       11.16        7.54      0.56 o
  -1   1   0     4295.30     4235.81    366.50 o
   0   1   0       18.04       15.24      0.36 o
   1   1   0     1788.05     1564.35    125.14 o
   2   1   0        4.85        7.39      0.50 o
   3   1   0     1757.82     1649.34      6.94 o
   4   1   0      233.48      202.80      9.12 o
   5   1   0        3.87        4.25      0.52 o
   6   1   0       89.10       77.05      3.13 o
   7   1   0      209.71      188.69      7.63 o
   8   1   0        0.04       -0.38      0.32 o
   9   1   0        2.78        1.86      0.51 o
  10   1   0        0.86        0.68      0.42 o
  11   1   0        0.01       -0.26      0.23 o
 -11   2   0        1.04        0.96      0.21 o
 -10   2   0        0.43        0.80      0.31 o
  -9   2   0       44.86       47.90      2.45 o
  -8   2   0        2.15        2.70      0.42 o
  -7   2   0        8.82        5.07      0.37 o
  -6   2   0       19.39       20.40      0.91 o
  -5   2   0        0.10        0.32      0.21 o
  -4   2   0      428.78      357.21      5.26 o
  -3   2   0       92.85       73.00      4.07 o
  -2   2   0        4.21        4.15      0.34 o
  -1   2   0      534.10      448.18     25.79 o
   0   2   0    16580.14    16761.35   1908.67 o
   1   2   0      326.01      335.21      4.53 o
   2   2   0     3111.50     4806.06    365.09 o
   3   2   0      119.72      108.27      2.33 o
   4   2   0      210.09      172.72      3.39 o
   5   2   0        2.18        3.36      0.50 o
   6   2   0      556.92      503.95     73.73 o
   7   2   0      165.67      148.45      2.54 o
   8   2   0      193.66      209.36      3.85 o
   9   2   0        0.35        0.16      0.32 o
  10   2   0        3.26        2.50      0.50 o
  11   2   0        0.11       -0.05      0.18 o
 -10   3   0        1.14        1.51      0.34 o
  -9   3   0       29.77       31.02      1.09 o
  -8   3   0        0.03        0.08      0.24 o
  -7   3   0       83.24       58.34      2.24 o
  -6   3   0        0.00        0.22      0.28 o
  -5   3   0        2.56       10.96      0.90 o
  -4   3   0       29.18       25.71      0.91 o
  -3   3   0      144.85      137.76      1.32 o
  -2   3   0      903.80      726.56      9.52 o
  -1   3   0      307.11      303.60     15.99 o
   0   3   0      449.57      424.47      8.14 o
   1   3   0     7516.54     7121.66     75.86 o
   2   3   0      150.84      135.61      3.40 o
   3   3   0       25.98       89.71      8.59 o
   4   3   0       24.66       21.90      1.31 o
   5   3   0      344.53      284.99     23.66 o
   6   3   0      214.70      195.18     22.12 o
   7   3   0       22.80       18.78      0.70 o
   8   3   0       17.70       16.78      0.72 o
   9   3   0        3.17        4.62      0.51 o
  10   3   0        9.78       14.90      0.78 o
 -10   4   0        0.07       -0.24      0.50 o
  -9   4   0        5.56        7.00      0.55 o
  -8   4   0      195.27      215.57      3.68 o
  -7   4   0        3.53        3.21      0.30 o
  -6   4   0       34.56       24.55      0.64 o
  -5   4   0       18.54       16.63      1.13 o
  -4   4   0       83.67       86.65      3.24 o
  -3   4   0       98.57       94.39      1.63 o
  -2   4   0      693.87      607.70     20.27 o
  -1   4   0      329.15      302.16     10.15 o
   0   4   0      151.11      128.25      3.47 o
   1   4   0      245.52      239.86      2.87 o
   2   4   0        4.06        4.03      0.43 o
   3   4   0     1023.56      907.39     25.41 o
   4   4   0      223.48      187.13      7.12 o
   5   4   0      126.40       99.95      8.63 o
   6   4   0       78.68       59.19      1.71 o
   7   4   0       50.01       44.64      1.02 o
   8   4   0       18.87       21.48      0.78 o
   9   4   0        3.10        3.66      0.45 o
  10   4   0        0.94        1.60      0.33 o
 -10   5   0        0.53        0.01      0.43 o
  -9   5   0       26.67       23.06      0.89 o
  -8   5   0        2.20        1.96      0.33 o
  -7   5   0        5.85        3.73      0.33 o
  -6   5   0        2.75        2.45      0.24 o
  -5   5   0      110.71      118.85      5.36 o
  -4   5   0       16.50       12.82      0.96 o
  -3   5   0      341.33      308.82      3.49 o
  -2   5   0       52.32       56.33      2.30 o
  -1   5   0      134.91      131.53      7.66 o
   0   5   0        1.43        0.84      0.24 o
   1   5   0      112.30      117.57      2.38 o
   2   5   0       33.23       31.33      1.16 o
   3   5   0       35.94       41.33      2.50 o
   4   5   0       24.84       21.79      1.23 o
   6   5   0      503.65      462.46     12.83 o
   7   5   0       12.43       10.68      0.54 o
   8   5   0        0.01        0.36      0.30 o
   9   5   0        0.35        0.58      0.34 o
  10   5   0        5.40        7.17      0.61 o
  -9   6   0        1.97        0.26      0.32 o
  -8   6   0       14.79       16.50      0.86 o
  -7   6   0        4.55        4.09      0.39 o
  -6   6   0       40.20       43.28      1.67 o
  -5   6   0       58.49       52.35      1.16 o
  -4   6   0        0.00        0.13      0.17 o
  -3   6   0        0.06        0.52      0.31 o
  -2   6   0      158.39      141.15      4.81 o
  -1   6   0      133.21      132.57      5.03 o
   0   6   0     1791.78     1697.94     74.27 o
   1   6   0      236.81      200.82      4.05 o
   2   6   0       50.27       53.99      1.67 o
   3   6   0        0.64        0.06      0.25 o
   4   6   0       34.80       25.94      0.70 o
   5   6   0        1.01        0.33      0.34 o
   6   6   0        4.50        6.89      0.54 o
   7   6   0        2.67        2.75      0.38 o
   8   6   0        3.29        3.23      0.43 o
   9   6   0       88.13       97.23      9.65 o
  -9   7   0        8.39       13.54      2.16 o
  -8   7   0       33.55       41.27      3.40 o
  -7   7   0       33.78       55.83      1.95 o
  -6   7   0        0.04       -0.45      0.30 o
  -5   7   0        0.00       -0.41      0.28 o
  -4   7   0      115.90      114.54      1.84 o
  -3   7   0       29.55       32.41      0.85 o
  -2   7   0      390.11      348.48      3.93 o
  -1   7   0      344.17      279.52      3.70 o
   0   7   0      185.65      158.34      2.97 o
   1   7   0       28.54       24.18      0.84 o
   2   7   0        6.87        6.37      0.34 o
   3   7   0       16.96       16.79      0.61 o
   4   7   0       25.44       22.63      0.80 o
   5   7   0       63.15       66.51      2.67 o
   6   7   0       12.41       10.81      0.76 o
   7   7   0        0.19       10.86      0.71 o
   8   7   0       18.02       20.63      0.99 o
  -8   8   0       24.54       35.27      1.09 o
  -7   8   0       34.39       41.38      6.15 o
  -6   8   0        0.07       -0.40      0.53 o
  -5   8   0       31.34       35.03      1.61 o
  -4   8   0        5.21        5.38      0.42 o
  -3   8   0      224.33      241.50      4.91 o
  -2   8   0        0.00        0.77      0.37 o
  -1   8   0       67.81       59.88      1.23 o
   0   8   0        7.30        7.07      0.51 o
   1   8   0      319.61      294.68      3.79 o
   2   8   0       91.79       82.03      1.92 o
   3   8   0       43.02       38.73      1.42 o
   4   8   0       79.79       72.72      1.62 o
   5   8   0       52.14       58.53      2.14 o
   6   8   0        2.21        1.74      0.55 o
   7   8   0        6.34        7.36      0.49 o
   8   8   0        8.86       10.16      0.73 o
  -7   9   0       84.50       98.71      1.45 o
  -6   9   0        0.10       -0.02      0.25 o
  -5   9   0       39.76       42.53      1.85 o
  -4   9   0       10.69        8.94      0.73 o
  -3   9   0        2.31        3.14      0.35 o
  -2   9   0      286.34      308.34      3.77 o
  -1   9   0     1021.95     1053.55     12.50 o
   0   9   0      104.23      106.87      2.03 o
   1   9   0       15.00       15.24      0.83 o
   2   9   0       13.40       12.99      0.64 o
   3   9   0        1.99        2.85      0.53 o
   4   9   0       80.44       91.71      7.06 o
   5   9   0       42.07       36.83      2.62 o
   6   9   0        0.03       -0.36      0.29 o
  -5  10   0        0.92        1.01      0.20 o
  -4  10   0        7.60        8.56      0.36 o
  -3  10   0      111.51      132.82      2.68 o
  -2  10   0      511.14      584.65      5.48 o
  -1  10   0        0.49        1.35      0.34 o
   0  10   0       40.36       48.89      1.19 o
   1  10   0        3.11        3.40      0.46 o
   2  10   0        3.95        3.11      0.54 o
   3  10   0        4.67        5.64      0.59 o
   4  10   0       12.91       13.21      1.05 o
   5  10   0        6.65        8.83      0.56 o
  -3  11   0        1.77        2.08      0.28 o
  -2  11   0       11.19       13.64      0.79 o
  -1  11   0       38.31       37.07      1.07 o
   0  11   0       22.80       29.09      0.96 o
   1  11   0       20.16       15.96      0.92 o
   2  11   0       13.31       12.68      1.08 o
   3  11   0        0.78        1.84      0.36 o
  -1 -11   1       29.70       31.63      0.98 o
   0 -11   1      147.53      163.01      2.82 o
   1 -11   1       40.55       46.73      1.58 o
   2 -11   1        0.96        0.80      0.23 o
  -4 -10   1       32.27       30.78      1.23 o
  -3 -10   1        0.19       -0.13      0.30 o
  -2 -10   1       56.84       68.93      5.20 o
  -1 -10   1        1.38        1.80      0.32 o
   0 -10   1        6.09        6.05      0.46 o
   1 -10   1       64.67       78.50      1.48 o
   2 -10   1      348.32      369.92      7.56 o
   3 -10   1       12.97       14.66      0.47 o
   4 -10   1       73.27       78.14      2.41 o
   5 -10   1       10.12       11.81      0.50 o
  -6  -9   1        3.75        4.40      0.43 o
  -5  -9   1       11.29       10.49      2.51 o
  -4  -9   1        7.23        9.84      1.20 o
  -3  -9   1      124.25      114.42      3.86 o
  -2  -9   1        8.06        8.72      0.66 o
  -1  -9   1        4.05        3.33      0.78 o
   0  -9   1        0.03        0.12      0.27 o
   1  -9   1      229.36      246.33      5.12 o
   2  -9   1      344.73      382.87      6.93 o
   3  -9   1      212.18      221.36      5.31 o
   4  -9   1        0.07        0.38      0.24 o
   5  -9   1        0.00        0.58      0.44 o
   6  -9   1        5.62        6.45      0.42 o
  -7  -8   1       20.95       22.68      0.96 o
  -6  -8   1        0.23        0.33      0.43 o
  -5  -8   1        2.40        2.21      0.44 o
  -4  -8   1        0.00        0.20      0.40 o
  -3  -8   1        0.23        0.23      0.30 o
  -2  -8   1       24.08       24.39      0.79 o
  -1  -8   1      131.80      124.51      2.07 o
   0  -8   1       24.40       21.12      1.06 o
   1  -8   1       65.82       55.47      1.22 o
   2  -8   1       73.10       69.76      1.27 o
   3  -8   1       61.28       62.71      1.49 o
   4  -8   1      476.74      528.23      7.22 o
   5  -8   1      155.23      178.28      5.84 o
   6  -8   1       14.08       18.83      1.34 o
   7  -8   1        7.29       10.55      0.74 o
  -8  -7   1       94.82      111.58      7.15 o
  -7  -7   1       21.85       24.44      1.26 o
  -6  -7   1       15.59       14.45      1.00 o
  -5  -7   1       56.59       49.61      1.73 o
  -4  -7   1        0.05       -0.03      0.25 o
  -3  -7   1      339.44      320.17      5.91 o
  -2  -7   1      123.75      112.93      2.64 o
  -1  -7   1       75.94       67.85      1.63 o
   0  -7   1      230.55      197.75      4.29 o
   1  -7   1       94.40       77.86      3.10 o
   2  -7   1      185.70      168.34      3.32 o
   3  -7   1     3461.47     3274.83     36.98 o
   4  -7   1       40.53       36.61      1.00 o
   5  -7   1        3.66        2.35      0.28 o
   6  -7   1       28.41       33.52      1.35 o
   7  -7   1       62.04       69.99      4.86 o
   8  -7   1       20.54       29.87      1.20 o
  -9  -6   1        1.55        3.72      0.61 o
  -8  -6   1      126.81      117.21      4.64 o
  -7  -6   1        5.46        4.65      0.50 o
  -6  -6   1        1.89        2.79      0.35 o
  -5  -6   1        0.04       -0.08      0.27 o
  -4  -6   1        2.12        2.41      0.28 o
  -3  -6   1       72.59       64.84      2.79 o
  -2  -6   1       10.73        9.13      0.75 o
  -1  -6   1       96.51       93.46      2.84 o
   0  -6   1       76.31       72.93      2.54 o
   1  -6   1      657.78      633.97     29.16 o
   2  -6   1        6.87        5.99      0.75 o
   3  -6   1        9.98       12.28      1.02 o
   4  -6   1       15.71       17.05      0.51 o
   5  -6   1      290.71      277.24      4.21 o
   6  -6   1      128.53      146.42      3.05 o
   7  -6   1       15.39       13.19      0.61 o
   8  -6   1        3.54        2.25      0.39 o
   9  -6   1       20.61       24.34      1.28 o
  -9  -5   1        0.13        0.35      0.33 o
  -8  -5   1       19.69       21.80      1.00 o
  -7  -5   1        1.39       16.68      1.40 o
  -6  -5   1      303.69      286.98     14.86 o
  -5  -5   1       50.67       46.32      1.04 o
  -4  -5   1        5.49        6.69      1.33 o
  -3  -5   1       10.67        9.50      1.19 o
  -2  -5   1      220.53      200.69     11.82 o
  -1  -5   1       88.38       96.56      1.98 o
   0  -5   1       35.63       31.76      0.94 o
   1  -5   1        0.04        1.04      0.44 o
   2  -5   1      208.75      214.35      3.91 o
   3  -5   1      193.11      173.09      5.13 o
   4  -5   1      141.24      118.24      4.79 o
   5  -5   1      117.82      127.47      3.89 o
   6  -5   1       18.46       17.00      0.52 o
   7  -5   1       18.59       18.07      0.69 o
   8  -5   1        8.05        8.75      0.55 o
   9  -5   1       17.13       27.50      1.49 o
  10  -5   1        1.42        1.35      0.32 o
 -10  -4   1        8.85        7.16      1.44 o
  -9  -4   1        2.80        2.90      0.38 o
  -8  -4   1       46.51       46.15      1.30 o
  -7  -4   1      120.45      110.27      2.98 o
  -6  -4   1       21.72       21.53      1.20 o
  -5  -4   1       23.03       15.84      1.07 o
  -4  -4   1      158.15      147.76      5.48 o
  -3  -4   1      648.95      588.50      5.69 o
  -2  -4   1       10.86       11.47      0.57 o
  -1  -4   1      287.45      293.15      2.98 o
   0  -4   1       18.40       21.45      0.69 o
   1  -4   1      440.88      440.85      7.00 o
   2  -4   1     1216.38     1154.97     22.19 o
   3  -4   1      373.89      369.67      6.96 o
   4  -4   1      187.65      175.21      3.62 o
   5  -4   1       27.13       22.20      1.52 o
   6  -4   1        3.02        3.45      0.30 o
   7  -4   1        0.53       -0.40      0.31 o
   8  -4   1        0.91        0.08      0.29 o
   9  -4   1        0.01       -0.39      0.36 o
  10  -4   1        1.28        0.90      0.28 o
 -10  -3   1       30.14       32.48      1.18 o
  -9  -3   1       32.89       34.54      1.40 o
  -8  -3   1       20.47       21.48      0.95 o
  -7  -3   1        6.20        8.13      0.53 o
  -6  -3   1        9.16        8.15      0.46 o
  -5  -3   1      420.19      336.61      9.18 o
  -4  -3   1      249.18      216.27     24.69 o
  -3  -3   1        5.81      151.65     13.81 o
  -2  -3   1      477.19      452.95     23.66 o
  -1  -3   1      328.79      285.06      4.66 o
   0  -3   1       14.93       10.96      0.48 o
   1  -3   1     1334.20     1366.59     34.97 o
   2  -3   1     1297.44     1148.51      6.05 o
   3  -3   1       47.51       41.82      1.10 o
   4  -3   1      157.34      149.48      5.21 o
   5  -3   1       66.21       61.61      1.43 o
   6  -3   1        7.74        6.30      0.57 o
   7  -3   1        5.35        3.24      0.37 o
   8  -3   1        4.37        3.51      0.41 o
   9  -3   1        0.91        0.84      0.27 o
  10  -3   1        1.42        1.00      0.23 o
 -10  -2   1        2.50        1.33      0.29 o
  -9  -2   1        4.09        2.75      0.45 o
  -8  -2   1        1.20        2.06      0.37 o
  -7  -2   1        0.31        0.55      0.29 o
  -6  -2   1        4.92        3.09      0.84 o
  -5  -2   1      180.27      152.87      5.13 o
  -4  -2   1      191.59      211.87      6.77 o
  -3  -2   1      607.89      520.54     23.62 o
  -2  -2   1     2045.53     2756.59    103.70 o
  -1  -2   1     1058.46     1101.01      4.67 o
   0  -2   1       10.17       13.79      1.29 o
   1  -2   1      819.70      728.75     16.81 o
   2  -2   1       57.49       60.64      1.29 o
   3  -2   1      619.83      535.13     13.73 o
   4  -2   1        0.76        3.73      0.31 o
   5  -2   1        0.11        0.13      0.19 o
   6  -2   1        7.37        7.65      0.57 o
   7  -2   1        2.25        0.82      0.45 o
   8  -2   1       16.69       14.30      0.70 o
   9  -2   1       44.93       48.06      2.24 o
  10  -2   1       38.42       40.25      2.25 o
  11  -2   1        4.81        5.13      0.46 o
 -11  -1   1        0.00        0.29      0.18 o
 -10  -1   1        1.22       -0.19      0.55 o
  -9  -1   1       45.28       41.60      1.66 o
  -8  -1   1       64.26       63.82      3.07 o
  -7  -1   1       18.67       14.88      1.11 o
  -6  -1   1        0.27        0.09      0.31 o
  -5  -1   1      304.09      280.56     20.31 o
  -4  -1   1      315.67      285.19     11.05 o
  -3  -1   1      365.17      323.70      4.16 o
  -2  -1   1        0.84        1.20      0.13 o
  -1  -1   1     1434.52     1603.67     67.13 o
   0  -1   1      210.58      215.53      2.69 o
   1  -1   1    12451.55    11531.00     25.26 o
   2  -1   1      248.90      212.35      5.22 o
   3  -1   1     1649.52     1429.82     21.25 o
   4  -1   1      120.78      103.65      4.50 o
   5  -1   1       50.14       47.93      1.16 o
   6  -1   1       39.97       35.66      1.51 o
   7  -1   1        1.49        0.24      0.27 o
   8  -1   1       34.65       29.47      0.98 o
   9  -1   1      117.09      121.15      7.04 o
  10  -1   1        4.96        5.39      0.53 o
  11  -1   1       13.19       12.90      0.97 o
 -11   0   1        2.22        2.07      0.44 o
 -10   0   1      233.71      256.48      3.48 o
  -9   0   1        8.97        7.08      0.61 o
  -8   0   1       84.54       80.54      3.31 o
  -7   0   1        2.49        2.13      0.26 o
  -6   0   1      321.38      339.56     27.65 o
  -5   0   1       10.32        5.87      0.50 o
  -4   0   1     2570.79     2068.11     68.08 o
  -3   0   1      138.11      111.46      2.38 o
  -2   0   1      288.23      321.21     10.85 o
  -1   0   1       35.37       29.03      1.69 o
   0   0   1        0.01        3.16      0.26 o
   1   0   1        9.57        8.80      0.30 o
   2   0   1    13390.89    11282.48    340.64 o
   3   0   1      858.96      690.11      9.82 o
   4   0   1       32.99       22.36      0.50 o
   5   0   1      252.85      232.59     11.28 o
   6   0   1       83.31       63.98      2.34 o
   7   0   1       48.62       41.84      1.96 o
   8   0   1       50.79       57.56      1.17 o
   9   0   1        3.05        4.31      0.45 o
  10   0   1        7.38       10.60      1.42 o
  11   0   1        4.22        3.96      0.29 o
 -11   1   1       90.56       71.60      1.42 o
 -10   1   1       20.12       18.41      0.93 o
  -9   1   1       19.44       18.54      1.13 o
  -8   1   1        9.28        7.32      0.67 o
  -7   1   1       82.26       77.04      1.43 o
  -6   1   1       31.51       30.67      1.13 o
  -5   1   1     1412.25     1320.17     18.38 o
  -4   1   1       51.52       44.51      1.15 o
  -3   1   1      216.06      161.63      2.16 o
  -2   1   1        2.92        2.58      0.20 o
  -1   1   1     1619.79     1488.86     59.01 o
   0   1   1       12.71       13.14      0.41 o
   1   1   1      158.94      762.93    185.12 o
   2   1   1      464.65      392.68     38.52 o
   3   1   1     3827.07     3735.07     12.03 o
   4   1   1      508.46      440.34     11.24 o
   5   1   1       97.96       78.93      4.28 o
   6   1   1       61.34       48.79      3.69 o
   7   1   1      101.01       90.92      4.85 o
   8   1   1       28.85       26.35      0.95 o
   9   1   1       39.96       40.40      1.42 o
  10   1   1        0.51        1.01      0.38 o
  11   1   1        1.55        0.71      0.24 o
 -11   2   1       21.10       17.62      0.92 o
 -10   2   1      268.67      305.38      3.99 o
  -9   2   1       19.84       19.85      0.85 o
  -8   2   1       42.52       47.24      1.83 o
  -7   2   1       19.69       15.76      0.56 o
  -6   2   1      138.72      122.39      2.54 o
  -5   2   1        0.04        0.41      0.33 o
  -4   2   1     3104.91     2876.66     17.12 o
  -3   2   1        2.86        1.63      0.19 o
  -2   2   1      597.46      492.94      3.41 o
  -1   2   1      208.06      179.92      2.73 o
   0   2   1      357.74      304.81     10.58 o
   1   2   1      684.24      695.42      4.35 o
   3   2   1     1235.04     1119.71      8.94 o
   4   2   1        0.01        1.55      0.54 o
   5   2   1      338.92      305.79      4.87 o
   6   2   1      245.23      233.03     27.33 o
   7   2   1      259.83      216.74     13.36 o
   8   2   1      319.58      322.18      6.93 o
   9   2   1       70.49       82.33      2.99 o
  10   2   1        1.44        1.22      0.36 o
  11   2   1        0.06       -0.36      0.24 o
 -10   3   1        0.79        0.67      0.29 o
  -9   3   1      617.45      625.43      6.60 o
  -8   3   1       11.88        9.96      0.64 o
  -7   3   1       10.00        6.32      0.41 o
  -6   3   1        0.02       -0.02      0.30 o
  -5   3   1     1524.04     1576.29      9.83 o
  -4   3   1       86.41       86.13      1.39 o
  -3   3   1      488.53      521.57     13.16 o
  -2   3   1      229.64      167.47      6.93 o
  -1   3   1       75.89       57.75      1.79 o
   0   3   1      319.71      303.55      2.27 o
   1   3   1    12849.78    11653.92    282.70 o
   2   3   1     3640.86     3239.21     66.40 o
   4   3   1       88.91       74.34      2.95 o
   5   3   1      190.65      190.81      4.41 o
   6   3   1        0.21        0.45      0.71 o
   7   3   1      208.21      196.87      5.14 o
   8   3   1        2.86        2.69      0.35 o
   9   3   1       37.21       34.73      1.61 o
  10   3   1        8.91       10.58      0.68 o
  11   3   1        0.03        0.02      0.20 o
 -10   4   1       23.79       20.97      1.47 o
  -9   4   1       15.60       17.69      0.83 o
  -8   4   1        6.03        6.02      0.47 o
  -7   4   1        2.44        1.98      0.26 o
  -6   4   1        2.67        3.17      0.25 o
  -5   4   1        1.83        1.56      0.43 o
  -4   4   1       57.48       63.30      1.60 o
  -3   4   1        0.33        0.81      0.28 o
  -2   4   1     1023.47      909.59     33.08 o
  -1   4   1       19.18       18.13      1.48 o
   0   4   1        5.11        3.27      0.26 o
   1   4   1      173.11      178.98      3.69 o
   2   4   1     3074.90     2652.20     87.16 o
   3   4   1      154.20      126.19      3.63 o
   4   4   1      173.61      439.31     16.63 o
   5   4   1       10.75        5.70      2.45 o
   6   4   1       87.68       71.77      1.23 o
   7   4   1        5.53        4.19      0.39 o
   8   4   1       29.67       33.33      0.95 o
   9   4   1       32.25       40.25      1.38 o
  10   4   1       22.29       19.91      0.96 o
 -10   5   1        0.02       -0.25      0.21 o
  -9   5   1      315.06      359.52     13.65 o
  -8   5   1       17.05       16.66      0.87 o
  -7   5   1      194.28      185.14      5.03 o
  -6   5   1        4.00        3.21      0.28 o
  -5   5   1      111.31      103.13      5.95 o
  -4   5   1        8.83        9.78      0.87 o
  -3   5   1      226.98      253.36      6.21 o
  -2   5   1        0.28        0.59      0.28 o
  -1   5   1       55.55       58.52      1.61 o
   0   5   1        2.23        1.62      0.31 o
   1   5   1      227.07      198.21      8.29 o
   2   5   1      828.54      794.49     35.86 o
   3   5   1     3993.59     3852.16     60.07 o
   4   5   1      455.30      375.57     27.51 o
   5   5   1       33.18       36.52      1.27 o
   6   5   1       71.53       63.99      1.53 o
   7   5   1      197.12      191.05      2.22 o
   8   5   1       97.03      108.03      1.94 o
   9   5   1      104.58      124.69      2.22 o
  10   5   1        6.99        7.50      0.43 o
  -9   6   1        0.94        1.06      0.60 o
  -8   6   1       55.81       56.25      2.55 o
  -7   6   1        5.09        4.43      0.37 o
  -6   6   1      186.30      220.07      5.21 o
  -5   6   1        9.18        8.32      0.46 o
  -4   6   1        6.23        3.74      0.32 o
  -3   6   1        0.16       -0.09      0.48 o
  -2   6   1        2.46        3.16      0.63 o
  -1   6   1        1.41        0.25      0.43 o
   0   6   1       23.73       23.36      0.98 o
   1   6   1       82.07       77.29      6.74 o
   2   6   1        0.24       -0.03      0.23 o
   3   6   1        0.44        0.73      0.30 o
   4   6   1       20.28       16.30      0.59 o
   5   6   1        0.21       -0.10      0.24 o
   6   6   1        5.91       28.37      1.63 o
   7   6   1       54.54       63.52      1.49 o
   8   6   1       15.97       13.70      0.75 o
   9   6   1       36.90       44.33      1.34 o
  -9   7   1        0.08       -0.02      0.28 o
  -8   7   1       13.28       11.90      0.97 o
  -7   7   1      111.12      133.84      5.39 o
  -6   7   1        5.10        6.32      0.52 o
  -5   7   1       24.58       26.82      0.81 o
  -4   7   1       62.73       59.07      1.06 o
  -3   7   1        2.58        2.09      0.25 o
  -2   7   1       45.23       45.76      0.95 o
  -1   7   1        2.45        2.48      0.58 o
   0   7   1       60.07       55.36      2.16 o
   1   7   1       43.34       46.68      2.07 o
   2   7   1        8.81        7.71      0.39 o
   3   7   1        3.90        4.27      0.28 o
   4   7   1      445.28      394.33     18.29 o
   5   7   1       60.26       58.14      2.43 o
   6   7   1       31.26       32.48      1.45 o
   7   7   1        5.75       15.25      0.75 o
   8   7   1       18.19       20.77      0.77 o
   9   7   1       36.52       44.43      1.48 o
  -8   8   1        7.53       10.00      0.71 o
  -7   8   1        4.37        4.76      0.47 o
  -6   8   1        5.78        4.75      0.45 o
  -5   8   1       12.27       10.86      0.54 o
  -4   8   1        0.29        0.93      0.26 o
  -3   8   1       11.52        8.72      0.50 o
  -2   8   1       52.33       44.90      1.46 o
  -1   8   1       60.39       50.02      1.09 o
   0   8   1       49.04       43.47      1.03 o
   1   8   1      106.72       91.50      3.99 o
   2   8   1       74.83       69.10      1.57 o
   3   8   1       45.21       39.20      1.37 o
   4   8   1        5.81        4.99      0.59 o
   5   8   1       12.04       11.38      1.06 o
   6   8   1        0.09        0.24      0.42 o
   7   8   1       29.55       43.18      1.24 o
   8   8   1       21.71       26.26      1.27 o
  -7   9   1        1.87        3.69      0.33 o
  -6   9   1       15.27       19.56      0.66 o
  -5   9   1        1.36        1.53      0.27 o
  -4   9   1       28.03       27.67      1.09 o
  -3   9   1        1.57        1.27      0.26 o
  -2   9   1       19.09       21.25      0.74 o
  -1   9   1       83.31       87.99      1.88 o
   0   9   1      308.72      326.26      5.48 o
   1   9   1        0.01       -0.15      0.34 o
   2   9   1        2.83        1.73      0.35 o
   3   9   1       19.16       17.92      1.39 o
   4   9   1       21.69       15.62      1.07 o
   5   9   1        0.02        0.03      0.46 o
   6   9   1       37.88       40.43      1.32 o
   7   9   1        8.25        9.74      0.91 o
  -5  10   1        0.12        0.13      0.17 o
  -4  10   1        0.21        0.28      0.17 o
  -3  10   1        7.09        7.88      0.40 o
  -2  10   1       16.89       15.71      0.52 o
  -1  10   1      265.31      312.60      3.71 o
   0  10   1       10.32       14.27      0.84 o
   1  10   1        9.77       12.37      0.98 o
   2  10   1        0.01        1.02      0.47 o
   3  10   1        9.24        9.12      1.45 o
   4  10   1       34.74       34.29      1.61 o
   5  10   1       54.14       66.15      2.13 o
  -3  11   1        0.58        0.60      0.19 o
  -2  11   1        1.55        2.21      0.26 o
  -1  11   1       17.74       22.22      0.78 o
   0  11   1       51.20       56.54      1.49 o
   1  11   1      254.09      246.63      2.53 o
   2  11   1        2.01        3.34      0.40 o
   3  11   1       32.12       45.91      1.57 o
  -4 -10   2        2.02        1.37      0.32 o
  -3 -10   2       55.51       51.54      5.09 o
  -2 -10   2        3.60        1.97      0.36 o
  -1 -10   2       66.25       78.35      1.44 o
   0 -10   2        5.90        5.73      0.42 o
   1 -10   2        1.01        1.02      0.27 o
   2 -10   2       41.12       41.61      1.13 o
   3 -10   2      173.09      192.81      2.15 o
   4 -10   2        2.21        2.55      0.22 o
  -6  -9   2        1.31        0.43      0.31 o
  -5  -9   2        1.07        1.16      0.59 o
  -4  -9   2       44.34       49.87      2.37 o
  -3  -9   2       56.53       55.02      2.60 o
  -2  -9   2       60.35       62.05      2.27 o
  -1  -9   2        7.07        6.83      0.71 o
   0  -9   2        1.10        0.43      0.34 o
   1  -9   2        1.32        0.95      0.34 o
   2  -9   2      149.01      171.44      4.77 o
   3  -9   2      184.01      196.10      5.56 o
   4  -9   2       65.48       71.64      1.42 o
   5  -9   2        6.63        8.80      0.56 o
   6  -9   2       26.30       34.02      1.16 o
  -7  -8   2        0.19        0.07      0.25 o
  -6  -8   2       13.60       11.82      0.97 o
  -5  -8   2       62.68       66.98      2.48 o
  -4  -8   2       23.87       21.33      1.48 o
  -3  -8   2        7.33        6.95      0.50 o
  -2  -8   2       37.85       36.19      1.04 o
  -1  -8   2       29.55       27.32      0.84 o
   0  -8   2      117.98      116.20      2.01 o
   1  -8   2      207.99      202.15      2.43 o
   2  -8   2       32.81       30.94      0.96 o
   3  -8   2       28.07       30.89      1.08 o
   4  -8   2      734.04      797.55      5.54 o
   5  -8   2        5.21        6.76      0.47 o
   6  -8   2        0.00        0.28      0.19 o
   7  -8   2        0.88        1.42      0.42 o
  -8  -7   2       34.95       41.58      1.47 o
  -7  -7   2      235.72      236.19      3.36 o
  -6  -7   2        7.95        7.24      0.59 o
  -5  -7   2        3.62        5.09      0.54 o
  -4  -7   2        0.35        0.49      0.28 o
  -3  -7   2       88.67       76.69      1.72 o
  -2  -7   2        0.70        0.48      0.29 o
  -1  -7   2      143.52      140.34      1.88 o
   0  -7   2       88.65       78.04      1.59 o
   1  -7   2       39.48       33.73      1.01 o
   2  -7   2        3.57        2.38      0.35 o
   3  -7   2      364.35      356.55      3.52 o
   4  -7   2      168.55      170.73      3.84 o
   5  -7   2      821.89      810.21     16.52 o
   6  -7   2       60.18       61.93      1.74 o
   7  -7   2        0.78        1.92      0.36 o
   8  -7   2        5.43        5.15      0.45 o
  -9  -6   2       16.47       15.52      0.88 o
  -8  -6   2       42.39       33.41      3.69 o
  -7  -6   2        0.38        0.12      0.44 o
  -6  -6   2        1.68       11.96      1.53 o
  -5  -6   2       29.67       27.47      1.58 o
  -4  -6   2       13.31       13.90      0.66 o
  -3  -6   2        2.51        2.48      0.30 o
  -2  -6   2      373.03      309.03     13.14 o
  -1  -6   2       14.08       12.73      1.02 o
   0  -6   2      188.45      181.06      7.65 o
   1  -6   2      330.05      333.08      7.81 o
   2  -6   2      188.14      180.07     16.17 o
   3  -6   2       84.22       74.63      1.33 o
   4  -6   2        2.15        3.16      0.36 o
   5  -6   2       64.58       64.09      1.03 o
   6  -6   2      466.37      550.62     10.37 o
   7  -6   2       81.69       92.31      4.15 o
   8  -6   2      133.63      169.01      3.74 o
   9  -6   2        5.92        8.86      0.45 o
  -9  -5   2        1.20        1.17      0.58 o
  -8  -5   2       55.85       56.71      9.12 o
  -7  -5   2      263.63      265.14      6.85 o
  -6  -5   2      194.60      180.27      6.06 o
  -5  -5   2        2.56       40.24      4.00 o
  -4  -5   2        7.66        7.36      0.43 o
  -3  -5   2       23.72       23.95      1.71 o
  -2  -5   2        1.44        1.86      0.39 o
  -1  -5   2      385.57      423.23     11.00 o
   0  -5   2      128.31      132.95      6.27 o
   1  -5   2        2.97        0.79      0.30 o
   2  -5   2      130.18      143.58      4.87 o
   3  -5   2       26.10       21.31      1.41 o
   4  -5   2        2.44        2.12      0.71 o
   5  -5   2     4420.91     4447.56    143.12 o
   6  -5   2       12.41       12.02      0.55 o
   7  -5   2        0.01        0.03      0.27 o
   8  -5   2        4.56        4.43      0.39 o
   9  -5   2       80.90       98.95      3.96 o
  10  -5   2        2.48        2.39      1.52 o
 -10  -4   2        1.03        0.77      0.35 o
  -9  -4   2        3.70        3.36      0.33 o
  -8  -4   2        7.63        8.52      0.58 o
  -7  -4   2        1.32        1.36      0.30 o
  -6  -4   2      515.49      473.73     16.59 o
  -5  -4   2       34.97       27.85      0.86 o
  -4  -4   2       12.51        9.49      1.37 o
  -3  -4   2      160.39      153.35     10.18 o
  -2  -4   2      255.10      276.92      4.08 o
  -1  -4   2        6.35        4.94      0.38 o
   0  -4   2        6.94        6.85      0.45 o
   1  -4   2       96.41      110.57      3.15 o
   2  -4   2        1.92        3.93      0.63 o
   3  -4   2      411.91      440.08      7.71 o
   4  -4   2      477.77      464.76      8.71 o
   5  -4   2      324.54      335.75      4.04 o
   6  -4   2       37.40       32.68      0.75 o
   7  -4   2        0.30        0.55      0.31 o
   8  -4   2      114.37      117.59      2.05 o
   9  -4   2       16.12       18.44      0.64 o
  10  -4   2       25.61       35.23      4.45 o
 -10  -3   2       46.74       55.43      2.49 o
  -9  -3   2        0.86        0.28      0.32 o
  -8  -3   2       65.98       68.10      3.40 o
  -7  -3   2        0.15        0.57      0.31 o
  -6  -3   2       72.06       62.90      3.11 o
  -5  -3   2        0.00       26.77     13.68 o
  -4  -3   2      177.60      176.63      3.43 o
  -3  -3   2      792.17      855.39      6.73 o
  -2  -3   2      156.64      172.32      3.25 o
  -1  -3   2        3.30        4.40      0.39 o
   0  -3   2       75.48       90.47      1.48 o
   1  -3   2      395.43      476.82     17.74 o
   2  -3   2      169.95      178.39      3.25 o
   3  -3   2      315.11      370.43      5.13 o
   4  -3   2      255.57      267.19      6.06 o
   5  -3   2      727.76      689.56     12.68 o
   6  -3   2      188.08      178.78      2.34 o
   7  -3   2        0.65        1.34      0.29 o
   8  -3   2        3.80        3.44      0.35 o
   9  -3   2        0.07       -0.14      0.39 o
  10  -3   2        0.01       -0.11      0.27 o
 -10  -2   2       33.00       40.09      2.64 o
  -9  -2   2        6.36        5.18      0.57 o
  -8  -2   2       41.05       33.94      1.00 o
  -7  -2   2        8.31        6.78      0.56 o
  -6  -2   2      165.82      126.63      8.76 o
  -5  -2   2      399.10      361.93     19.47 o
  -4  -2   2     1011.01     1086.79     16.31 o
  -3  -2   2      126.29      112.59      4.07 o
  -2  -2   2      984.29      953.79      5.11 o
  -1  -2   2      364.42      404.57      4.44 o
   0  -2   2      914.82     1020.31     56.53 o
   1  -2   2      340.94      335.01     11.87 o
   2  -2   2      305.42      373.83     21.07 o
   3  -2   2      154.82      154.31      1.98 o
   4  -2   2     1509.06     1411.49     33.84 o
   5  -2   2      114.04      112.52      2.71 o
   6  -2   2     1305.65     1222.32      9.04 o
   7  -2   2        0.11       -0.19      0.24 o
   8  -2   2       25.09       28.07      1.07 o
   9  -2   2        9.37        9.14      0.51 o
  10  -2   2        2.03        1.84      0.39 o
  11  -2   2       18.66       26.43      8.76 o
 -10  -1   2        3.12        2.51      0.33 o
  -9  -1   2       56.84       63.60      2.09 o
  -8  -1   2       74.53       71.55      2.30 o
  -7  -1   2      319.67      269.63      3.84 o
  -6  -1   2       78.92       77.19      2.33 o
  -5  -1   2       34.92       33.54      1.64 o
  -4  -1   2        4.51        4.71      0.34 o
  -3  -1   2     2120.22     2379.45     10.37 o
  -2  -1   2      160.34      157.13      2.19 o
  -1  -1   2     1136.80     2045.05      5.94 o
   0  -1   2       27.25       27.19      1.02 o
   1  -1   2     1128.12     1388.85     33.83 o
   2  -1   2      154.53      131.68      1.92 o
   3  -1   2     1441.02     1421.22      7.77 o
   4  -1   2        8.72        8.59      0.31 o
   5  -1   2      599.38      633.70      6.72 o
   6  -1   2       10.16        9.51      0.59 o
   7  -1   2        1.85        1.70      0.30 o
   8  -1   2        0.00       -0.15      0.26 o
   9  -1   2       49.93       52.92      2.37 o
  10  -1   2        0.29       -0.31      0.41 o
  11  -1   2       11.17       13.31      0.72 o
 -11   0   2       32.86       28.99      4.20 o
 -10   0   2      186.51      181.70      3.88 o
  -9   0   2       67.08       64.91      2.43 o
  -8   0   2        0.06        0.03      0.28 o
  -7   0   2        4.94        4.25      0.35 o
  -6   0   2        0.07        0.61      0.44 o
  -5   0   2        1.15        0.61      0.34 o
  -4   0   2      309.47      216.34      3.50 o
  -3   0   2       20.66       15.19      0.50 o
  -2   0   2       12.72       81.71      1.46 o
  -1   0   2       80.84       85.88      4.54 o
   0   0   2       54.28      166.63      2.45 o
   1   0   2      136.83      126.06      2.06 o
   2   0   2       30.63       20.77      1.20 o
   3   0   2      896.80      774.34      3.26 o
   4   0   2      126.05      106.98      1.56 o
   5   0   2       67.04       67.36      1.58 o
   6   0   2      151.03      141.17      3.47 o
   7   0   2        5.42        3.85      0.30 o
   8   0   2       34.02       33.61      1.05 o
   9   0   2        5.21        4.92      0.48 o
  10   0   2       69.94       88.30     12.40 o
  11   0   2        5.03        5.06      0.42 o
 -11   1   2        0.78       -0.34      0.26 o
 -10   1   2       18.36       18.64      0.78 o
  -9   1   2        1.50        2.89      0.33 o
  -8   1   2        0.35        0.18      0.26 o
  -7   1   2      498.82      491.31      8.69 o
  -6   1   2       64.43       59.66      2.42 o
  -5   1   2      115.37      137.49      5.83 o
  -4   1   2        5.78        7.87      0.49 o
  -3   1   2       21.79       17.97      0.64 o
  -2   1   2        0.68        0.96      0.17 o
  -1   1   2     4592.66     5509.14     20.85 o
   0   1   2        2.61        3.84      0.38 o
   1   1   2     1271.50     2065.36    107.83 o
   2   1   2      627.92      512.82     19.05 o
   3   1   2     1017.26     1097.11      7.67 o
   4   1   2      343.28      305.80      7.51 o
   5   1   2     1036.54      898.48     41.42 o
   6   1   2       72.96       66.39      2.47 o
   7   1   2        7.73        7.40      0.49 o
   8   1   2       26.09       25.94      0.80 o
   9   1   2       24.78       26.28      1.15 o
  10   1   2        0.00       -0.06      0.40 o
  11   1   2       20.10       20.16      1.80 o
 -10   2   2        0.11        0.29      0.31 o
  -9   2   2        6.15        6.92      0.59 o
  -8   2   2      492.94      431.07     11.33 o
  -7   2   2        5.63        3.75      0.32 o
  -6   2   2      270.67      257.51     11.61 o
  -5   2   2        0.67        0.59      0.35 o
  -4   2   2     1069.05     1029.10      7.42 o
  -3   2   2       13.40       11.40      0.32 o
  -2   2   2     1709.99     1523.90      6.18 o
  -1   2   2        1.14        0.60      0.27 o
   0   2   2      607.60      593.94      3.53 o
   1   2   2      293.36      300.61      4.11 o
   2   2   2     4099.81     3753.19    179.37 o
   3   2   2     2055.63     1851.85     38.26 o
   4   2   2     1097.76      972.78     38.09 o
   5   2   2      213.54      181.48      3.53 o
   6   2   2       86.23       78.82      3.62 o
   7   2   2        8.18        7.09      0.75 o
   8   2   2        0.13       -0.13      0.27 o
   9   2   2      191.30      203.43      3.97 o
  10   2   2        0.73        1.59      0.37 o
  11   2   2        0.00       -0.55      0.37 o
 -10   3   2        0.21        0.07      0.32 o
  -9   3   2      105.40       77.87      5.18 o
  -8   3   2        6.09        6.42      0.43 o
  -7   3   2       97.57       83.47      1.99 o
  -6   3   2        0.02       -0.03      0.30 o
  -5   3   2      219.98      200.46      6.68 o
  -4   3   2        6.53        5.92      0.39 o
  -3   3   2     2856.04     2909.47     77.33 o
  -2   3   2      213.77      192.43      4.55 o
  -1   3   2        1.32        2.40      0.34 o
   0   3   2       85.16       72.00      1.66 o
   1   3   2       25.37       68.50      2.82 o
   2   3   2     1386.36     1274.73      9.64 o
   3   3   2      899.35      954.49     26.98 o
   4   3   2      726.30      616.37      8.41 o
   5   3   2       21.32       39.82      2.05 o
   6   3   2       18.01       11.71      1.32 o
   7   3   2        6.67        4.41      0.39 o
   8   3   2       10.36        8.25      0.47 o
   9   3   2       19.98       22.37      1.50 o
  10   3   2       53.02       64.56      2.40 o
  11   3   2        6.97        6.12      0.51 o
 -10   4   2        2.09       -0.04      0.23 o
  -9   4   2        0.41        0.12      0.28 o
  -8   4   2      620.02      621.15     12.18 o
  -7   4   2        2.99        2.92      0.29 o
  -6   4   2      106.66      123.56      4.18 o
  -5   4   2        6.74        6.60      0.73 o
  -4   4   2      424.37      430.77      4.92 o
  -3   4   2       94.07       76.64      3.70 o
  -2   4   2     3273.54     3020.30    152.18 o
  -1   4   2      180.67      147.92      6.76 o
   0   4   2        1.12        0.47      0.15 o
   1   4   2      383.60      393.36      5.40 o
   2   4   2       81.49       99.58      2.84 o
   3   4   2     1107.47      958.05     10.56 o
   4   4   2     9815.99    12044.97    107.72 o
   5   4   2      649.05      701.62     57.32 o
   6   4   2      417.76      350.96      8.75 o
   7   4   2       83.11       78.13      1.65 o
   8   4   2      254.04      247.66      6.71 o
   9   4   2       55.55       67.67      2.53 o
  10   4   2       64.49       74.01      2.11 o
 -10   5   2        0.06        0.66      1.38 o
  -9   5   2       38.23       24.01      1.24 o
  -8   5   2        0.99        1.06      0.35 o
  -7   5   2     1083.70     1005.83      7.22 o
  -6   5   2        0.00        0.21      0.22 o
  -5   5   2       17.18       21.10      1.22 o
  -4   5   2        0.16        0.26      0.30 o
  -3   5   2     1235.13     1232.05     19.80 o
  -2   5   2      358.53      344.25      8.46 o
  -1   5   2      629.78      692.65     13.61 o
   0   5   2      104.91      103.22      1.54 o
   1   5   2       41.10       40.01      1.09 o
   2   5   2      538.49      556.40     16.98 o
   3   5   2     3115.70     2758.81     22.13 o
   4   5   2      585.01      463.69     12.48 o
   5   5   2      785.29      702.57     64.95 o
   6   5   2        5.13        3.56      0.47 o
   7   5   2        0.31        2.64      0.60 o
   8   5   2        0.14       -0.12      0.30 o
   9   5   2        9.19        5.86      0.59 o
  10   5   2       20.38       22.17      1.02 o
  -9   6   2        0.60        0.26      0.21 o
  -8   6   2       23.25       17.93      0.78 o
  -7   6   2        8.60        9.66      0.56 o
  -6   6   2       22.65       29.04      0.93 o
  -5   6   2       38.24       34.12      0.81 o
  -4   6   2        0.00        0.93      0.20 o
  -3   6   2      103.19      100.29      6.84 o
  -2   6   2        8.41        9.77      0.79 o
  -1   6   2       84.85       88.44      2.40 o
   0   6   2       25.84       20.74      1.14 o
   1   6   2      210.96      214.35     14.61 o
   2   6   2      131.78      139.47      8.66 o
   3   6   2      208.58      186.94      3.65 o
   4   6   2      257.96      214.36      4.36 o
   5   6   2      344.03      313.62      5.98 o
   7   6   2       21.12       19.31      0.67 o
   8   6   2        5.41        4.41      0.45 o
   9   6   2       20.85       23.73      0.91 o
  -9   7   2        0.29        0.52      0.62 o
  -8   7   2        0.03        0.08      0.29 o
  -7   7   2      467.65      534.79      6.58 o
  -6   7   2       67.20       68.70      1.44 o
  -5   7   2       91.61       93.72      1.74 o
  -4   7   2       54.43       49.77      1.36 o
  -3   7   2        6.34        2.86      0.28 o
  -2   7   2        2.74        3.04      0.29 o
  -1   7   2       48.40       53.25      2.08 o
   0   7   2        0.00       -0.11      0.37 o
   1   7   2        4.46        2.17      0.54 o
   2   7   2       67.49       57.80      1.55 o
   3   7   2       39.06       44.51      1.64 o
   4   7   2       18.49       16.39      0.83 o
   5   7   2     1066.27      975.45     34.92 o
   6   7   2      334.08      327.76     11.31 o
   7   7   2        0.14        0.95      0.32 o
   8   7   2        5.51        6.16      0.51 o
   9   7   2        1.23        0.64      0.37 o
  -8   8   2        0.39       -0.02      0.14 o
  -7   8   2       21.39       15.48      0.60 o
  -6   8   2       66.96       66.34      1.85 o
  -5   8   2       16.90       15.32      0.79 o
  -4   8   2      207.20      227.24      7.06 o
  -3   8   2        1.42        1.32      0.26 o
  -2   8   2       39.83       46.23      1.13 o
  -1   8   2       81.41       86.86      1.47 o
   0   8   2        0.40        0.22      0.20 o
   1   8   2        7.66        7.05      0.40 o
   2   8   2      127.59      123.36      5.08 o
   3   8   2      157.68      155.16      2.83 o
   4   8   2      304.41      313.53      6.05 o
   5   8   2       18.51       21.66      1.32 o
   6   8   2        1.45        1.93      0.35 o
   7   8   2       38.17       48.08      1.30 o
   8   8   2        0.40       26.02      1.35 o
  -7   9   2        5.53        4.09      0.25 o
  -6   9   2        1.85        0.73      0.19 o
  -5   9   2       15.81       13.54      0.55 o
  -4   9   2       20.11       21.11      1.10 o
  -3   9   2       67.61       71.69      2.54 o
  -2   9   2       13.25       13.27      0.59 o
  -1   9   2        1.62        0.80      0.28 o
   0   9   2       22.21       25.24      0.78 o
   1   9   2       12.78       12.27      0.70 o
   2   9   2        8.17        5.36      0.42 o
   3   9   2       11.27       11.80      0.63 o
   4   9   2        1.21        0.39      0.25 o
   5   9   2       14.00       16.83      0.89 o
   6   9   2      127.34      142.96      2.17 o
   7   9   2        1.95        1.19      0.38 o
  -5  10   2        0.00       -0.16      0.21 o
  -4  10   2        0.80        0.55      0.18 o
  -3  10   2        0.33        0.07      0.27 o
  -2  10   2       12.17       11.49      0.46 o
  -1  10   2        0.13        0.19      0.21 o
   0  10   2        0.65        1.01      0.44 o
   1  10   2        0.18        0.56      0.25 o
   2  10   2        1.57        1.14      0.33 o
   3  10   2       11.33       10.31      0.75 o
   4  10   2        4.45        5.60      0.44 o
   5  10   2        3.56        2.69      0.45 o
   6  10   2       86.58      100.62      2.08 o
  -4  11   2       23.37       26.33      1.09 o
  -3  11   2        2.64        2.10      0.24 o
  -2  11   2        0.03        0.03      0.21 o
  -1  11   2        8.68        9.81      0.53 o
   0  11   2       61.31       76.35      5.98 o
   1  11   2       51.39       52.56      1.30 o
   2  11   2       61.94       67.27      3.51 o
   3  11   2        0.47        1.30      0.45 o
   4  11   2        5.72        7.85      0.66 o
  -3 -10   3       28.91       28.30      7.36 o
  -2 -10   3       28.36       26.88      0.86 o
  -1 -10   3        8.09       11.42      0.57 o
   0 -10   3       10.62       10.16      0.46 o
   1 -10   3       11.92       11.46      0.43 o
   2 -10   3       25.61       28.78      0.69 o
   3 -10   3       14.45       14.34      0.79 o
  -5  -9   3        2.11        1.95      0.31 o
  -4  -9   3       15.92       15.97      1.41 o
  -3  -9   3        6.21        4.97      0.49 o
  -2  -9   3        4.50        5.26      0.76 o
  -1  -9   3        6.26        7.00      0.44 o
   0  -9   3       15.51       16.63      0.60 o
   1  -9   3        9.61        9.67      0.57 o
   2  -9   3       24.70       27.66      1.21 o
   3  -9   3       52.21       60.79      1.82 o
   4  -9   3       13.49       11.88      0.52 o
   5  -9   3        6.45        7.40      0.50 o
  -6  -8   3       15.56       16.81      1.34 o
  -5  -8   3       40.66       46.70      2.82 o
  -4  -8   3       15.84       18.26      1.61 o
  -3  -8   3      140.86      149.75      2.71 o
  -2  -8   3        7.61        7.29      0.72 o
  -1  -8   3       10.15        7.69      0.46 o
   0  -8   3        2.25        1.32      0.38 o
   1  -8   3      346.60      368.09      4.73 o
   2  -8   3        6.62        4.38      0.40 o
   3  -8   3        0.01       -0.07      0.23 o
   4  -8   3       15.92       15.25      0.61 o
   5  -8   3       80.43       90.23      3.22 o
   6  -8   3        4.62        2.89      0.33 o
   7  -8   3       16.35       17.54      1.05 o
  -7  -7   3      113.01      102.96      1.92 o
  -6  -7   3        9.60        7.94      0.58 o
  -5  -7   3        0.61        0.65      0.43 o
  -4  -7   3        4.52        5.67      0.51 o
  -3  -7   3       10.51       10.23      0.60 o
  -2  -7   3      125.48      117.39      2.67 o
  -1  -7   3      374.73      320.37      6.94 o
   0  -7   3        0.12        0.03      0.21 o
   1  -7   3        0.04       -0.01      0.22 o
   2  -7   3       26.32       25.19      0.80 o
   3  -7   3        9.02        7.79      0.69 o
   4  -7   3      354.79      368.20      6.78 o
   5  -7   3       38.14       41.50      1.55 o
   6  -7   3       23.78       24.85      0.85 o
   7  -7   3        0.01       -0.26      0.26 o
   8  -7   3        5.85        7.08      0.39 o
  -8  -6   3       20.75       39.10      1.67 o
  -7  -6   3       18.57       17.44      1.01 o
  -6  -6   3        0.00        6.67      1.57 o
  -5  -6   3       15.28       13.41      0.73 o
  -4  -6   3        5.21        5.23      0.46 o
  -3  -6   3      330.03      318.81      6.68 o
  -2  -6   3       53.83       48.19      1.57 o
  -1  -6   3       69.05       64.03      2.28 o
   0  -6   3       14.72       13.56      0.64 o
   1  -6   3       66.39       59.18      2.25 o
   2  -6   3      152.85      138.12      4.32 o
   3  -6   3       20.01       16.17      0.60 o
   4  -6   3      150.56      138.27      1.82 o
   5  -6   3      144.00      142.86      1.64 o
   6  -6   3      611.00      663.71     11.04 o
   7  -6   3        2.67        3.20      0.41 o
   8  -6   3        3.76        4.73      0.55 o
   9  -6   3        0.05        0.07      0.18 o
  -9  -5   3       74.49       79.72      2.18 o
  -8  -5   3       34.88       39.61      2.06 o
  -7  -5   3        0.76        1.36      0.36 o
  -6  -5   3      146.95      130.95      2.92 o
  -5  -5   3      970.90      863.26      8.06 o
  -4  -5   3       29.09       26.25      0.90 o
  -3  -5   3        2.82        2.24      0.45 o
  -2  -5   3       15.22       16.54      1.05 o
  -1  -5   3      809.03      846.30     29.63 o
   0  -5   3       93.40      100.57      4.61 o
   1  -5   3      534.01      625.69     31.41 o
   2  -5   3       33.41       36.29      1.27 o
   3  -5   3        0.00        0.81      0.60 o
   4  -5   3       39.54       35.34      0.79 o
   5  -5   3      578.13      584.98     15.25 o
   6  -5   3      115.43      118.39      1.72 o
   7  -5   3      589.41      617.38      5.61 o
   8  -5   3        0.34        0.22      0.30 o
   9  -5   3       10.99       11.50      0.58 o
  -9  -4   3        9.18        8.12      0.98 o
  -8  -4   3        0.00        0.63      0.76 o
  -7  -4   3        5.56        6.09      0.48 o
  -6  -4   3      282.20      233.04      4.53 o
  -5  -4   3       30.34       28.55      0.79 o
  -4  -4   3       15.95       23.88      1.83 o
  -3  -4   3        5.04        7.46      0.74 o
  -2  -4   3        6.42        9.79      0.84 o
  -1  -4   3        9.40        9.38      0.56 o
   0  -4   3     1383.81     1658.11     11.89 o
   1  -4   3        0.73        0.79      0.27 o
   2  -4   3        9.02        6.18      0.81 o
   3  -4   3       90.01      110.21      4.28 o
   4  -4   3      260.65      257.54     12.02 o
   5  -4   3      120.45      103.97      2.28 o
   6  -4   3        5.51        7.25      0.42 o
   7  -4   3      746.53      743.23      8.54 o
   8  -4   3      133.29      139.54      2.34 o
   9  -4   3        1.68        1.84      0.29 o
  10  -4   3       48.87       61.34      3.08 o
 -10  -3   3       72.88       82.15      2.10 o
  -9  -3   3      142.72      157.64      6.31 o
  -8  -3   3      144.75      160.77      4.79 o
  -7  -3   3       85.93       75.96      1.81 o
  -6  -3   3       64.02       53.81      4.10 o
  -5  -3   3     1159.68      907.02     21.78 o
  -4  -3   3      571.30      610.21      9.71 o
  -3  -3   3        0.00       67.62      6.33 o
  -2  -3   3        3.98        5.32      0.44 o
  -1  -3   3       71.50       91.99      2.18 o
   0  -3   3      155.17      206.68      4.69 o
   1  -3   3     2244.86     2748.09     11.85 o
   2  -3   3        2.77        1.96      0.44 o
   3  -3   3      712.71      850.83      8.34 o
   4  -3   3      265.06      292.56      3.76 o
   5  -3   3       12.49       11.43      0.81 o
   6  -3   3        0.10        0.04      0.20 o
   7  -3   3     4172.71     3930.29     38.59 o
   8  -3   3        7.08        7.05      0.58 o
   9  -3   3       26.69       32.23      1.49 o
  10  -3   3       61.91       89.36      1.53 o
 -10  -2   3      158.33      171.09      2.21 o
  -9  -2   3       85.45      106.22      2.28 o
  -8  -2   3       27.00       22.89      0.82 o
  -7  -2   3       19.57       20.37      1.51 o
  -6  -2   3       29.37       18.24      1.39 o
  -5  -2   3        2.51        3.66      0.42 o
  -4  -2   3     2357.49     2628.84     15.63 o
  -3  -2   3      163.33      167.18      7.46 o
  -2  -2   3        6.90        8.00      0.36 o
  -1  -2   3        5.33        4.54      0.34 o
   0  -2   3      660.01      880.40     31.99 o
   1  -2   3      126.57      147.23      4.07 o
   2  -2   3      389.54      523.51     23.24 o
   3  -2   3       22.59       21.28      1.21 o
   4  -2   3      125.66      114.99      3.19 o
   5  -2   3       62.46       67.88      2.15 o
   6  -2   3      138.64      124.39      3.83 o
   7  -2   3      710.35      664.57      4.21 o
   8  -2   3      218.73      216.86      8.54 o
   9  -2   3        3.36        2.69      0.43 o
  10  -2   3       95.94      125.79      2.00 o
  11  -2   3        0.27       -0.68      0.52 o
 -10  -1   3       17.70       20.33      1.25 o
  -9  -1   3        0.31        0.24      0.30 o
  -8  -1   3       11.05       11.96      0.61 o
  -7  -1   3       15.69       15.69      0.94 o
  -6  -1   3      193.88      207.05      9.12 o
  -5  -1   3        9.71       12.56      1.31 o
  -4  -1   3      312.98      317.30      3.18 o
  -3  -1   3       39.74      147.16      2.63 o
  -2  -1   3       59.69       68.60      0.99 o
  -1  -1   3     3457.18     4933.06     53.10 o
   0  -1   3       24.16       26.24      0.66 o
   1  -1   3        2.83        0.75      0.21 o
   2  -1   3        0.00        0.08      0.22 o
   3  -1   3      364.86      385.52      2.84 o
   4  -1   3        0.21        0.27      0.14 o
   5  -1   3      103.55       99.47      2.02 o
   6  -1   3        3.90        3.05      0.47 o
   7  -1   3      468.77      413.52      5.15 o
   8  -1   3       43.97       44.00      1.52 o
   9  -1   3       31.88       33.77      1.92 o
  10  -1   3       48.56       60.57      1.49 o
  11  -1   3       43.55       50.60      2.98 o
 -10   0   3       11.60       12.07      1.53 o
  -9   0   3      262.27      289.74      4.17 o
  -8   0   3      187.12      173.77      3.12 o
  -7   0   3        3.22        2.72      0.33 o
  -6   0   3        4.45        6.49      0.83 o
  -5   0   3       89.06       88.83      5.67 o
  -4   0   3      401.33      398.15      6.61 o
  -3   0   3      350.95      326.79      4.49 o
  -2   0   3     3287.70     4258.79     24.80 o
  -1   0   3      412.66      438.64      2.59 o
   0   0   3      296.79      544.88      7.76 o
   1   0   3       72.64       70.51      1.14 o
   2   0   3     1852.69     1595.02     11.19 o
   3   0   3      223.33      218.00      3.63 o
   4   0   3        0.66        0.73      0.15 o
   5   0   3      407.71      396.94     11.74 o
   6   0   3      580.47      556.76      7.03 o
   7   0   3       59.76       50.62      1.78 o
   8   0   3      493.45      446.71     17.49 o
   9   0   3       17.05       17.92      0.77 o
  10   0   3       12.79       12.29      0.95 o
  11   0   3        0.00       -0.43      0.30 o
 -10   1   3       13.66       15.19      0.59 o
  -9   1   3       64.05       66.53      2.63 o
  -8   1   3        9.73        8.69      0.49 o
  -7   1   3       99.59      101.81      2.54 o
  -6   1   3      164.20      160.60      3.40 o
  -5   1   3      887.68      864.50     37.25 o
  -4   1   3       63.50       59.14      2.32 o
  -3   1   3       32.99       49.15      3.44 o
  -2   1   3      198.17      183.65      5.42 o
  -1   1   3     5206.74     7535.70     49.35 o
   0   1   3       35.73       33.55      1.27 o
   1   1   3     1711.87     2109.87     21.18 o
   2   1   3     1154.09     1015.20      4.01 o
   3   1   3      104.55       77.18      3.27 o
   4   1   3      522.19      487.91     13.14 o
   5   1   3      197.65      173.97      4.08 o
   6   1   3        0.00       -0.03      0.28 o
   7   1   3       12.65       10.09      0.54 o
   8   1   3      184.78      169.67      2.19 o
   9   1   3       45.83       49.44      2.29 o
  10   1   3       10.15       10.88      0.65 o
  11   1   3       12.35       12.99      0.82 o
 -10   2   3       25.39       26.43      1.82 o
  -9   2   3       18.02       18.56      0.94 o
  -8   2   3      158.60      149.21      4.18 o
  -7   2   3        0.47        0.53      0.26 o
  -6   2   3       67.70       54.39      6.65 o
  -5   2   3       79.45       68.22      2.12 o
  -4   2   3       53.73       37.45      1.49 o
  -3   2   3        0.67        1.12      0.21 o
  -2   2   3      762.83      696.04      7.95 o
  -1   2   3      198.08      178.04      3.66 o
   0   2   3      324.73      411.58      8.18 o
   1   2   3      263.11      308.37     11.46 o
   2   2   3     1546.69     2614.52     33.95 o
   3   2   3        5.17        2.71      0.44 o
   4   2   3        0.03        0.49      0.32 o
   5   2   3      353.65      318.12      8.87 o
   6   2   3       15.84       16.14      1.04 o
   7   2   3       80.94       70.14      3.45 o
   8   2   3       30.09       24.67      0.91 o
   9   2   3        2.21        1.35      0.30 o
  10   2   3        9.06        8.49      0.62 o
  11   2   3        0.10        0.32      0.45 o
 -10   3   3        1.86        2.33      0.51 o
  -9   3   3       58.51       51.90      3.44 o
  -8   3   3        5.38        5.12      0.42 o
  -7   3   3       16.83       21.61      0.76 o
  -6   3   3        0.13       -0.07      0.20 o
  -5   3   3      695.84      626.32     67.71 o
  -4   3   3       46.00       37.43      1.24 o
  -3   3   3      205.33      243.00      9.61 o
  -2   3   3        6.73        9.54      0.32 o
  -1   3   3      290.55      248.10      2.67 o
   0   3   3       71.73       63.99      1.56 o
   1   3   3      442.70      426.82      9.11 o
   2   3   3       72.71       70.63      3.26 o
   3   3   3      122.52      135.87      4.28 o
   4   3   3       77.67       80.06      3.18 o
   5   3   3      595.68      490.59     16.68 o
   6   3   3       15.97       13.58      0.83 o
   7   3   3      413.52      348.85     11.01 o
   8   3   3       35.90       31.06      0.83 o
   9   3   3       37.61       39.19      1.10 o
  10   3   3        2.29        3.02      0.37 o
  11   3   3        0.09        0.10      0.23 o
 -10   4   3       29.36       32.51      1.11 o
  -9   4   3        0.84        0.44      0.26 o
  -8   4   3       81.77       91.04      1.80 o
  -7   4   3        6.32        5.10      0.40 o
  -6   4   3      305.62      248.46      3.49 o
  -5   4   3        1.39        0.97      0.43 o
  -4   4   3      350.10      363.42      8.24 o
  -3   4   3       16.72        9.02      0.56 o
  -2   4   3      276.69      325.11      9.10 o
  -1   4   3      282.24      262.57      3.92 o
   0   4   3      919.49      872.19     17.45 o
   1   4   3      186.79      184.46      3.18 o
   2   4   3        9.74        9.08      0.77 o
   3   4   3      298.44      306.18      4.79 o
   4   4   3      737.89      684.83      7.99 o
   5   4   3      825.71      660.00     13.16 o
   6   4   3      452.53      386.46     11.72 o
   7   4   3        0.04        0.26      0.21 o
   8   4   3       51.56       46.57      1.88 o
   9   4   3       21.73       24.97      1.60 o
  10   4   3        5.80        2.94      0.54 o
 -10   5   3        0.17        0.82      1.15 o
  -9   5   3        2.77        6.00      0.44 o
  -8   5   3        6.60        6.18      0.51 o
  -7   5   3      165.95      120.32      1.89 o
  -6   5   3       16.17       14.59      0.63 o
  -5   5   3       15.42       16.78      0.85 o
  -4   5   3       38.60       29.41      2.87 o
  -3   5   3      590.50      505.98     54.74 o
  -2   5   3       39.25       45.77      1.65 o
  -1   5   3      895.75      944.81     28.92 o
   0   5   3       16.48       14.24      0.70 o
   1   5   3       12.84       12.98      0.46 o
   2   5   3       45.33       49.90      1.93 o
   3   5   3      293.31      266.17      4.98 o
   4   5   3      436.37      376.32      6.16 o
   5   5   3       30.86      456.84     38.76 o
   6   5   3      120.24      117.87      2.43 o
   7   5   3      105.00      116.27      2.83 o
   8   5   3       11.37        9.96      0.62 o
   9   5   3       20.23       20.17      1.08 o
  10   5   3       27.52       33.24      1.27 o
  -9   6   3        5.04        4.59      0.42 o
  -8   6   3       32.57       22.52      0.91 o
  -7   6   3        1.20        1.87      0.35 o
  -6   6   3      285.28      331.26     11.83 o
  -5   6   3        2.89        3.50      0.30 o
  -4   6   3       61.81       77.05      1.46 o
  -3   6   3      162.92      163.97     14.87 o
  -2   6   3      545.52      574.52     47.47 o
  -1   6   3      380.14      466.65      4.93 o
   0   6   3      598.51      679.34      5.60 o
   1   6   3      232.67      234.70     11.68 o
   2   6   3        3.84        2.95      0.35 o
   3   6   3        0.00        0.18      0.34 o
   4   6   3       13.53       16.08      0.89 o
   5   6   3     1091.86     1012.81      6.14 o
   6   6   3     1581.26     2158.77     35.68 o
   7   6   3      192.78      218.17      2.15 o
   8   6   3       16.88       19.85      0.80 o
   9   6   3       50.96       61.53      1.93 o
  -8   7   3       10.94        8.97      0.57 o
  -7   7   3       86.55       73.88      2.30 o
  -6   7   3       20.20       20.43      0.86 o
  -5   7   3      525.03      474.78     12.44 o
  -4   7   3       50.31       47.42      1.11 o
  -3   7   3       15.01       13.21      0.52 o
  -2   7   3        1.21        0.42      0.22 o
  -1   7   3      622.07      723.04     34.75 o
   0   7   3      313.60      362.76     22.54 o
   1   7   3      245.83      278.09     14.73 o
   2   7   3        4.11        4.58      0.54 o
   3   7   3        9.95        8.66      0.42 o
   4   7   3       38.42       39.33      1.53 o
   5   7   3      748.55      728.79      5.10 o
   6   7   3      109.33      122.56      2.21 o
   7   7   3      166.96      212.59      2.55 o
   8   7   3       18.65       24.48      0.88 o
   9   7   3       50.34       52.50      1.61 o
  -8   8   3        0.24        1.98      0.24 o
  -7   8   3       47.45       44.94      0.92 o
  -6   8   3      103.39       94.99      5.22 o
  -5   8   3       52.34       52.37      2.82 o
  -4   8   3       17.66       15.76      0.89 o
  -3   8   3        5.46        3.51      0.35 o
  -2   8   3       20.12       20.45      0.64 o
  -1   8   3       64.23       54.26      1.34 o
   0   8   3       63.65       71.67      1.59 o
   1   8   3        7.75        8.64      0.45 o
   2   8   3       16.82       14.88      0.62 o
   3   8   3        9.32        8.76      0.44 o
   4   8   3       24.43       20.14      0.77 o
   5   8   3      153.81      159.73      2.79 o
   6   8   3        1.89        1.12      0.30 o
   7   8   3        0.74        0.73      0.30 o
   8   8   3        6.03       83.19      2.34 o
  -7   9   3        4.36        3.67      0.34 o
  -6   9   3        6.54        5.89      0.41 o
  -5   9   3      147.05      137.91      1.98 o
  -4   9   3      223.18      231.02      7.82 o
  -3   9   3       35.11       30.19      0.87 o
  -2   9   3       68.05       61.25      2.09 o
  -1   9   3       16.57       13.13      0.54 o
   0   9   3       11.36       12.93      0.62 o
   1   9   3      158.13      161.15      4.54 o
   2   9   3        0.03        0.18      0.24 o
   3   9   3       38.13       44.51      1.99 o
   4   9   3        3.47        1.17      0.36 o
   5   9   3       25.99       28.24      1.29 o
   6   9   3       30.50       36.09      1.40 o
   7   9   3      371.58      395.29      4.57 o
  -5  10   3       44.57       40.31      2.49 o
  -4  10   3       35.52       33.01      0.97 o
  -3  10   3        1.02        1.40      0.28 o
  -2  10   3       10.45       10.48      0.55 o
  -1  10   3        0.00       -0.02      0.21 o
   0  10   3        4.50        4.69      0.40 o
   1  10   3       72.45       84.44      2.04 o
   2  10   3       15.26       16.30      0.76 o
   3  10   3        1.81        2.30      0.30 o
   4  10   3        8.58        8.86      0.53 o
   5  10   3       40.63       45.11      1.60 o
   6  10   3       82.83       84.89      2.07 o
  -4  11   3       10.95        8.67      0.56 o
  -3  11   3        2.36        2.15      0.20 o
  -2  11   3       47.49       50.84      2.50 o
  -1  11   3        5.00        3.15      0.26 o
   0  11   3       11.47       14.19      0.65 o
   1  11   3        4.10        3.79      0.39 o
   2  11   3       39.16       49.04      1.79 o
   3  11   3        6.90        9.09      0.82 o
   4  11   3        0.21        0.02      0.31 o
  -1 -10   4      123.44      113.16      4.02 o
   0 -10   4        1.19        1.51      0.21 o
   1 -10   4       34.64       35.17      0.79 o
   2 -10   4       13.65       14.86      0.58 o
  -4  -9   4       25.63       28.80      0.96 o
  -3  -9   4        0.26        0.02      0.20 o
  -2  -9   4        1.18        1.43      0.26 o
  -1  -9   4        6.02        4.82      0.40 o
   0  -9   4        1.70        2.07      0.24 o
   1  -9   4        0.02       -0.19      0.24 o
   2  -9   4        3.07        3.49      0.32 o
   3  -9   4        1.06        0.56      0.22 o
   4  -9   4        8.57        7.65      0.46 o
   5  -9   4        8.13        7.42      0.51 o
  -6  -8   4        0.00       -0.32      0.34 o
  -5  -8   4       30.78       31.72      2.38 o
  -4  -8   4       33.60       27.46      1.76 o
  -3  -8   4      142.78      157.48      2.62 o
  -2  -8   4        6.96        4.92      0.48 o
  -1  -8   4       35.52       34.71      1.33 o
   0  -8   4        3.26        3.55      0.40 o
   1  -8   4       40.10       41.82      1.09 o
   2  -8   4       26.71       26.25      1.25 o
   3  -8   4        2.40        2.32      0.28 o
   4  -8   4        0.05       -0.07      0.20 o
   5  -8   4        8.70       10.20      0.49 o
   6  -8   4       53.33       56.73      1.44 o
  -7  -7   4        0.11        0.38      0.29 o
  -6  -7   4      131.92      130.22      2.77 o
  -5  -7   4       55.38       53.46      2.44 o
  -4  -7   4        1.17        0.85      0.46 o
  -3  -7   4        7.38        6.71      0.56 o
  -2  -7   4       44.37       35.27      1.53 o
  -1  -7   4        3.30        3.05      0.33 o
   0  -7   4        0.68        1.22      0.27 o
   1  -7   4       26.22       22.23      0.95 o
   2  -7   4       29.46       30.23      0.96 o
   3  -7   4        8.66        7.78      0.44 o
   4  -7   4       75.16       76.71      1.64 o
   5  -7   4       23.58       28.80      1.09 o
   6  -7   4        0.94        0.68      0.26 o
   7  -7   4        0.77        1.92      0.34 o
   8  -7   4        1.22        0.95      0.49 o
  -8  -6   4        4.24        9.18      0.66 o
  -7  -6   4        0.00        0.43      0.25 o
  -6  -6   4        9.46       11.59      0.86 o
  -5  -6   4        1.52        1.98      0.44 o
  -4  -6   4       10.36       11.88      0.71 o
  -3  -6   4      200.10      180.11      2.32 o
  -2  -6   4      144.90      133.45      2.18 o
  -1  -6   4      217.12      170.49      2.23 o
   0  -6   4       12.03        9.98      0.43 o
   1  -6   4        0.27        0.38      0.21 o
   2  -6   4       22.94       20.44      0.84 o
   3  -6   4      110.26      102.04      2.40 o
   4  -6   4      196.37      177.06      3.24 o
   5  -6   4       81.55       89.44      1.52 o
   6  -6   4       84.89       88.64      1.59 o
   7  -6   4       17.39       21.66      0.81 o
   8  -6   4       42.54       55.74      1.75 o
  -8  -5   4       45.28       42.90      1.88 o
  -7  -5   4        0.00       36.07      6.73 o
  -6  -5   4        0.02        0.00      0.22 o
  -5  -5   4      203.71      176.36      3.31 o
  -4  -5   4       38.43       38.20      1.04 o
  -3  -5   4        9.84        8.60      0.54 o
  -2  -5   4       75.38       76.03      3.53 o
  -1  -5   4       63.75       66.02      2.53 o
   0  -5   4      155.39      171.25      7.96 o
   1  -5   4      389.63      504.66      6.70 o
   2  -5   4        7.33        9.16      0.93 o
   3  -5   4        0.39        0.73      0.30 o
   4  -5   4        0.30        0.61      0.19 o
   5  -5   4        6.58        6.58      0.41 o
   6  -5   4       76.87       79.17      1.80 o
   7  -5   4       62.15       64.30      2.17 o
   8  -5   4       40.12       48.03      1.65 o
   9  -5   4       26.92       30.97      1.10 o
  -9  -4   4        0.72        0.75      0.47 o
  -8  -4   4       38.31       34.87      2.89 o
  -7  -4   4       10.96        6.16      0.53 o
  -6  -4   4       28.61       96.07      6.41 o
  -5  -4   4       96.86       73.66      2.15 o
  -4  -4   4        0.01        0.91      0.27 o
  -3  -4   4       68.12       87.74      2.88 o
  -2  -4   4      195.83      213.19      5.36 o
  -1  -4   4      534.72      612.71      5.34 o
   0  -4   4      717.92      868.65     10.99 o
   1  -4   4      375.99      488.24      9.40 o
   2  -4   4      138.51      161.72      3.50 o
   3  -4   4        7.62        6.81      0.69 o
   4  -4   4      162.04      203.65      3.93 o
   5  -4   4        3.36        1.80      0.32 o
   6  -4   4      183.79      155.68      3.12 o
   7  -4   4       26.06       24.85      0.79 o
   8  -4   4      231.89      253.33      3.40 o
   9  -4   4       49.17       55.39      1.29 o
  10  -4   4       10.52       12.74      0.98 o
  -9  -3   4      282.63      305.60     24.37 o
  -8  -3   4       32.23       29.15      1.10 o
  -7  -3   4      316.54      317.46      4.13 o
  -6  -3   4       74.70       62.73      1.57 o
  -5  -3   4       67.64       75.58      3.49 o
  -4  -3   4       41.33       45.32      2.23 o
  -3  -3   4     2943.48     3604.44    114.35 o
  -2  -3   4       14.70       16.88      0.75 o
  -1  -3   4       28.30       38.38      1.53 o
   0  -3   4      106.89      139.60      1.97 o
   1  -3   4      801.47     1015.29     53.96 o
   2  -3   4      213.80      268.69      6.16 o
   3  -3   4      978.89     1344.66      8.46 o
   4  -3   4       29.27       37.75      1.74 o
   5  -3   4       86.85       83.68      3.65 o
   6  -3   4      190.79      173.62      4.29 o
   7  -3   4      287.98      274.18      2.33 o
   8  -3   4       63.34       65.18      2.38 o
   9  -3   4      305.19      367.06      4.18 o
  10  -3   4        5.99        7.95      0.51 o
 -10  -2   4      557.85      569.85      5.36 o
  -9  -2   4       15.62       17.33      0.93 o
  -8  -2   4       70.83       74.22      2.00 o
  -7  -2   4       57.93       51.25      2.00 o
  -6  -2   4       14.52       15.41      0.81 o
  -5  -2   4      103.81       84.65      2.69 o
  -4  -2   4     1692.66     2161.53    103.95 o
  -3  -2   4      181.47      224.36      3.37 o
  -2  -2   4       58.51       90.49      9.50 o
  -1  -2   4        0.75        2.55      0.31 o
   0  -2   4      161.20      415.15     25.52 o
   1  -2   4       49.60       54.29      3.58 o
   2  -2   4     1378.84     1580.67     26.64 o
   3  -2   4       56.87       65.94      1.85 o
   4  -2   4        0.18        0.42      0.21 o
   5  -2   4       33.62       33.72      1.82 o
   6  -2   4      997.03      937.33     16.07 o
   7  -2   4        1.01        1.05      0.43 o
   8  -2   4       13.37       15.19      1.04 o
   9  -2   4      364.48      426.91      6.29 o
  10  -2   4        7.59        8.36      0.62 o
 -10  -1   4       58.10       63.33      1.13 o
  -9  -1   4        2.16        0.83      0.97 o
  -8  -1   4      149.19      156.50      2.36 o
  -7  -1   4       77.62       76.96      2.09 o
  -6  -1   4      134.87      124.99      3.16 o
  -5  -1   4       61.54       66.13      1.81 o
  -4  -1   4       32.34       28.64      0.88 o
  -3  -1   4     2896.13     3056.38     23.98 o
  -2  -1   4      699.06      708.38      8.13 o
  -1  -1   4       12.53      248.95     20.50 o
   0  -1   4        7.32        6.79      0.28 o
   1  -1   4      734.76      801.99     60.86 o
   2  -1   4      523.19      645.46      8.12 o
   3  -1   4     1475.81     1518.24     10.55 o
   4  -1   4        2.24        3.16      0.30 o
   5  -1   4       36.99       29.23      1.06 o
   6  -1   4      389.00      365.50      4.41 o
   7  -1   4       38.84       31.85      1.06 o
   8  -1   4      112.86      134.97      3.07 o
   9  -1   4     1163.00     1357.47     21.15 o
  10  -1   4       54.51       78.12      2.07 o
  11  -1   4        1.73        2.55      0.55 o
 -10   0   4       27.64       29.79      0.93 o
  -9   0   4        5.34        6.58      0.70 o
  -8   0   4      363.90      372.16      7.14 o
  -7   0   4       13.94       12.79      0.58 o
  -6   0   4       73.58       61.64      2.47 o
  -5   0   4      115.35      117.62      2.61 o
  -4   0   4      693.32      663.63      7.95 o
  -3   0   4       46.46       48.57      1.15 o
  -2   0   4     7576.85    11792.29     18.01 o
  -1   0   4      156.43      140.92      4.00 o
   0   0   4       17.50       27.64      1.07 o
   1   0   4        5.84        7.91      0.32 o
   2   0   4      635.37      700.63      5.40 o
   3   0   4      369.29      352.86      3.92 o
   4   0   4        2.22        3.20      0.28 o
   5   0   4      211.86      216.11      3.03 o
   6   0   4      153.33      154.13      6.41 o
   7   0   4       24.46       19.46      0.93 o
   8   0   4      572.29      613.93      7.65 o
   9   0   4      337.52      390.35      6.31 o
  10   0   4       43.22       56.08      2.11 o
  11   0   4        0.75        0.69      0.25 o
 -10   1   4       83.66       86.29      8.62 o
  -9   1   4       72.28       68.49      2.34 o
  -8   1   4        3.11        3.15      0.36 o
  -7   1   4       52.20       48.34      1.45 o
  -6   1   4       62.44       63.88      1.46 o
  -5   1   4        0.01        0.93      0.48 o
  -4   1   4      118.79      118.32      2.32 o
  -3   1   4       64.11       62.50      1.44 o
  -2   1   4      904.61      861.15     18.25 o
  -1   1   4     1102.16     1714.91      6.91 o
   0   1   4      327.91      324.52     10.50 o
   1   1   4     2083.80     4653.58    116.99 o
   2   1   4       90.40       79.27      1.64 o
   3   1   4       24.61       29.22      1.22 o
   4   1   4      549.76      525.10      3.75 o
   5   1   4        0.82        0.12      0.26 o
   6   1   4       81.06       64.28      2.55 o
   7   1   4       20.58       15.55      0.62 o
   8   1   4        0.65        0.70      0.34 o
   9   1   4        0.08        0.70      0.53 o
  10   1   4       40.88       44.31      5.56 o
  11   1   4        4.18        2.12      0.33 o
 -10   2   4        1.88        2.01      0.37 o
  -9   2   4        4.91        5.82      0.46 o
  -8   2   4        6.62        6.90      0.48 o
  -7   2   4        0.37        0.20      0.35 o
  -6   2   4      769.74      725.60     15.96 o
  -5   2   4       38.29       33.36      1.79 o
  -4   2   4       18.38        9.76      0.69 o
  -3   2   4       17.47       17.38      0.73 o
  -2   2   4     1722.71     2275.72     28.65 o
  -1   2   4        0.63        1.21      0.24 o
   0   2   4     3933.38     5105.68    102.94 o
   1   2   4     1153.94     1208.44     36.08 o
   3   2   4       11.28        7.02      0.39 o
   4   2   4      640.22      567.85     13.45 o
   5   2   4       36.96       33.73      1.95 o
   6   2   4        9.77        8.90      0.67 o
   7   2   4        0.05        0.04      0.24 o
   8   2   4        0.54        0.15      0.30 o
   9   2   4       64.79       61.85      1.94 o
  10   2   4      276.54      322.67     27.12 o
  11   2   4       34.06       34.61      0.92 o
 -10   3   4        1.03        0.98      0.32 o
  -9   3   4        0.10       -0.30      0.25 o
  -8   3   4        1.57        1.46      0.36 o
  -7   3   4      220.93      221.12      4.28 o
  -6   3   4       23.41       24.32      0.71 o
  -5   3   4        4.94        5.55      0.56 o
  -4   3   4      119.29       86.14      2.72 o
  -3   3   4     1324.95     1241.56     51.33 o
  -2   3   4       28.44       27.06      1.45 o
  -1   3   4      523.34      488.05      3.94 o
   0   3   4      559.36      552.84      7.53 o
   1   3   4     1810.01     2071.88      7.12 o
   2   3   4      437.52      465.36      9.36 o
   3   3   4      302.77      268.94      5.65 o
   4   3   4      737.20      687.00      5.60 o
   5   3   4       79.59       68.02      2.87 o
   6   3   4        1.13        0.47      0.27 o
   7   3   4       12.59       12.45      0.70 o
   8   3   4       23.02       17.32      0.69 o
   9   3   4       15.28       16.38      0.72 o
  10   3   4       68.07       70.89      1.77 o
  11   3   4       12.33       12.16      0.61 o
 -10   4   4       21.44       16.30      0.63 o
  -9   4   4        0.27       -0.25      0.34 o
  -8   4   4       11.09       10.71      0.61 o
  -7   4   4        6.96        5.51      0.39 o
  -6   4   4      250.11      227.58      5.34 o
  -5   4   4        1.66        1.13      0.39 o
  -4   4   4      338.17      348.06      4.17 o
  -3   4   4        2.36        3.04      0.36 o
  -2   4   4       64.24       59.01      3.47 o
  -1   4   4       29.90       35.92      1.05 o
   0   4   4      661.65      569.48      7.81 o
   1   4   4      462.50      470.48      4.13 o
   2   4   4      233.29      236.53      3.86 o
   3   4   4      205.12      188.29      4.90 o
   4   4   4       59.32      121.96      4.36 o
   5   4   4      151.18      141.81      5.88 o
   6   4   4       92.67       74.08      2.12 o
   7   4   4        5.19        4.57      0.31 o
   8   4   4        8.38        6.04      0.50 o
   9   4   4        0.47        0.22      0.35 o
  10   4   4       12.66       14.29      0.94 o
  -9   5   4       13.85       12.30      0.68 o
  -8   5   4        0.01       -0.23      0.32 o
  -7   5   4       69.51       62.12      1.42 o
  -6   5   4        2.08        2.15      0.27 o
  -5   5   4       56.06       51.17      2.44 o
  -4   5   4      180.69      134.54     11.51 o
  -3   5   4      524.92      477.95      7.36 o
  -2   5   4      376.12      351.46      2.84 o
  -1   5   4      524.40      546.34      3.90 o
   0   5   4       11.43        6.13      0.63 o
   1   5   4      408.70      408.62      4.47 o
   2   5   4        3.00        1.25      0.60 o
   3   5   4       68.49       65.83      2.03 o
   4   5   4      151.27      125.03      6.19 o
   5   5   4        9.72       22.93      1.00 o
   6   5   4        3.94        4.12      0.41 o
   7   5   4      329.72      299.56      6.78 o
   8   5   4        2.15        2.35      0.38 o
   9   5   4       24.28       25.46      1.96 o
  10   5   4        2.29        3.57      0.48 o
  -9   6   4        5.15        4.51      0.32 o
  -8   6   4       28.80       35.09      1.06 o
  -7   6   4        2.34        2.43      0.36 o
  -6   6   4        1.20        0.96      0.25 o
  -5   6   4       51.21       42.92      1.11 o
  -4   6   4       29.70       24.50      1.03 o
  -3   6   4       31.10       28.74      1.93 o
  -2   6   4      528.53      556.43     15.21 o
  -1   6   4        0.08        0.22      0.31 o
   0   6   4       38.93       46.04      1.16 o
   1   6   4      222.60      237.09      4.55 o
   2   6   4       30.47       33.39      1.12 o
   3   6   4        7.47        9.43      1.16 o
   4   6   4       88.98       93.66      1.89 o
   5   6   4       50.04       44.71      1.04 o
   6   6   4      145.39      132.74      2.24 o
   7   6   4      266.77      288.45      3.20 o
   8   6   4        1.38        0.90      0.36 o
   9   6   4        6.48        9.17      0.51 o
  -8   7   4       18.86       20.72      0.71 o
  -7   7   4       12.01       21.06      0.90 o
  -6   7   4      198.99      188.08      8.28 o
  -5   7   4      430.51      366.90     11.52 o
  -4   7   4        3.77        3.75      0.36 o
  -3   7   4        8.06        8.23      0.51 o
  -2   7   4       34.31       31.65      0.96 o
  -1   7   4      562.67      584.45     15.54 o
   0   7   4      136.69      146.23      5.69 o
   1   7   4      152.44      168.13      8.16 o
   2   7   4       26.28       23.94      0.82 o
   3   7   4        1.68        2.50      0.29 o
   4   7   4       33.50       35.73      1.14 o
   5   7   4      260.74      251.19      3.11 o
   6   7   4      173.01      199.72      2.12 o
   7   7   4       19.43      116.33      5.62 o
   8   7   4       36.37       44.46      1.15 o
  -8   8   4        2.75        3.31      0.36 o
  -7   8   4       19.51       22.83      1.90 o
  -6   8   4       12.79        5.05      0.35 o
  -5   8   4        2.63        3.45      0.37 o
  -4   8   4       68.04       62.73      1.57 o
  -3   8   4       44.25       47.84      1.15 o
  -2   8   4      130.77      117.30      2.19 o
  -1   8   4      108.20      103.07      2.16 o
   0   8   4      247.97      227.61      2.66 o
   1   8   4      121.29      119.86      2.24 o
   2   8   4       86.27       88.35      3.63 o
   3   8   4       12.21       11.51      0.76 o
   4   8   4       14.10       19.28      0.76 o
   5   8   4        0.01       -0.20      0.30 o
   6   8   4       43.99       50.41      1.28 o
   7   8   4      152.50      169.86      2.66 o
   8   8   4       96.30      126.69      2.91 o
  -7   9   4        0.79        0.38      0.59 o
  -6   9   4       78.02       74.47      2.48 o
  -5   9   4      116.46      111.83      2.51 o
  -4   9   4        1.34        1.72      0.31 o
  -3   9   4      294.44      279.89      3.20 o
  -2   9   4       98.21       93.62      2.23 o
  -1   9   4       54.44       50.69      1.48 o
   0   9   4       17.53       25.80      0.80 o
   1   9   4       99.87      107.27      1.75 o
   2   9   4      111.02      125.71      3.74 o
   3   9   4      126.63      137.84      2.13 o
   4   9   4        0.61        0.48      0.36 o
   5   9   4        2.58        1.56      0.40 o
   6   9   4      107.39      145.05      2.75 o
   7   9   4      159.19      142.55      2.87 o
  -5  10   4       14.09       16.20      0.85 o
  -4  10   4      140.78      134.87      4.38 o
  -3  10   4        2.38        3.11      0.25 o
  -2  10   4       82.36       90.09      2.12 o
  -1  10   4        2.81        2.67      0.31 o
   0  10   4       53.85       62.55      1.97 o
   1  10   4       17.15       14.81      0.63 o
   2  10   4       59.98       59.78      1.41 o
   3  10   4        6.32        5.14      0.57 o
   4  10   4        0.02        0.15      0.49 o
   5  10   4       12.96       15.07      3.03 o
   6  10   4       50.84       56.90      1.76 o
  -4  11   4       11.26        9.81      0.44 o
  -3  11   4       19.72       15.65      0.53 o
  -2  11   4      206.62      214.89      6.37 o
  -1  11   4       19.31       19.92      0.68 o
   0  11   4        8.11        8.69      0.47 o
   1  11   4        2.38        2.10      0.35 o
   2  11   4        0.69        0.52      0.24 o
   3  11   4       23.76       20.57      3.52 o
   4  11   4        4.13        4.85      0.57 o
  -3  -9   5        0.18       -0.03      0.15 o
  -2  -9   5        1.01        0.55      0.15 o
  -1  -9   5      105.35      105.61      2.22 o
   0  -9   5        0.42        1.84      0.27 o
   1  -9   5        4.19        5.17      0.29 o
   2  -9   5       11.15       10.31      0.53 o
   3  -9   5        0.09        0.08      0.25 o
   4  -9   5        0.08        0.13      0.19 o
  -5  -8   5      182.90      180.50      2.58 o
  -4  -8   5       28.72       31.17      2.70 o
  -3  -8   5       32.75       34.00      0.94 o
  -2  -8   5        0.87        1.26      0.28 o
  -1  -8   5        3.38        2.20      0.32 o
   0  -8   5       82.58       83.59      3.53 o
   1  -8   5      310.29      354.54      3.27 o
   2  -8   5       11.38       11.36      0.58 o
   3  -8   5        1.64        1.25      0.21 o
   4  -8   5        0.41        0.28      0.24 o
   5  -8   5        7.84       10.18      0.43 o
   6  -8   5       46.14       55.85      1.15 o
  -6  -7   5       64.45       58.38      1.38 o
  -5  -7   5      132.63      100.38     22.57 o
  -4  -7   5       37.60       40.28      1.38 o
  -3  -7   5       12.20       11.07      0.67 o
  -2  -7   5       88.89       83.84      1.79 o
  -1  -7   5       23.47       21.34      0.97 o
   0  -7   5        0.62        0.63      0.25 o
   1  -7   5       60.09       55.39      1.55 o
   2  -7   5      123.13      119.41      4.39 o
   3  -7   5        2.60        2.71      0.33 o
   4  -7   5        0.45       -0.11      0.28 o
   5  -7   5       41.90       47.03      1.28 o
   6  -7   5        0.69        0.52      0.23 o
   7  -7   5       19.37       22.09      0.93 o
  -7  -6   5        0.90        1.41      0.24 o
  -6  -6   5       21.38       24.37      2.05 o
  -5  -6   5        0.00        0.15      0.52 o
  -4  -6   5       12.86       10.71      0.76 o
  -3  -6   5       23.67       21.32      0.82 o
  -2  -6   5       39.72       30.88      0.92 o
  -1  -6   5      381.80      338.25      4.49 o
   0  -6   5       22.85       18.86      0.72 o
   1  -6   5       72.77       61.46      2.50 o
   2  -6   5       52.15       47.66      1.40 o
   3  -6   5        0.96        1.67      0.25 o
   4  -6   5      262.83      264.78      3.05 o
   5  -6   5        1.88        0.72      0.30 o
   6  -6   5       21.06       19.05      0.93 o
   7  -6   5       10.96       11.55      0.56 o
   8  -6   5        4.29        3.78      0.64 o
  -8  -5   5       20.81       20.09      1.02 o
  -7  -5   5        0.02        1.86      0.34 o
  -6  -5   5        0.00       -0.20      0.34 o
  -5  -5   5       35.84       34.71      2.53 o
  -4  -5   5       88.27       74.20      1.75 o
  -3  -5   5       63.09       54.28      1.51 o
  -2  -5   5        0.14        0.26      0.28 o
  -1  -5   5        3.01        2.79      0.27 o
   0  -5   5      108.20       85.04      3.02 o
   1  -5   5        7.63        3.93      0.34 o
   2  -5   5       23.65       16.84      0.59 o
   3  -5   5       86.93       72.30      1.81 o
   4  -5   5       18.69       15.69      0.56 o
   5  -5   5       19.64       20.19      0.80 o
   6  -5   5        0.04        0.14      0.25 o
   7  -5   5      161.99      177.46      5.43 o
   8  -5   5       21.54       26.63      1.09 o
   9  -5   5       22.64       25.26      1.49 o
  -8  -4   5        0.03       -0.10      0.30 o
  -7  -4   5      140.35      149.14      5.01 o
  -6  -4   5        0.70        7.93      0.54 o
  -5  -4   5        0.03        0.06      0.25 o
  -4  -4   5      148.99      130.99      4.84 o
  -3  -4   5       10.86        7.77      0.56 o
  -2  -4   5       84.59       94.98      2.11 o
  -1  -4   5      131.00      130.44      2.59 o
   0  -4   5     1095.93      910.94      7.33 o
   1  -4   5      147.43      156.74     10.59 o
   2  -4   5      130.81      153.02      4.01 o
   3  -4   5       36.69       35.05      1.30 o
   4  -4   5      160.07      139.75      1.97 o
   5  -4   5       32.06       28.61      0.73 o
   6  -4   5      336.34      305.86      3.19 o
   7  -4   5       20.49       21.88      0.72 o
   8  -4   5        1.41        1.83      0.46 o
   9  -4   5        3.35        4.12      0.41 o
  -9  -3   5      133.83      122.14     14.41 o
  -8  -3   5        0.23        0.41      0.37 o
  -7  -3   5        2.66        2.94      0.41 o
  -6  -3   5      144.12      126.49      3.10 o
  -5  -3   5       23.82       26.97      0.95 o
  -4  -3   5       59.64       39.31      2.08 o
  -3  -3   5       30.59       37.09      2.76 o
  -2  -3   5        4.44        2.21      0.37 o
  -1  -3   5      192.28      192.12      3.90 o
   0  -3   5      225.96      243.49     11.85 o
   1  -3   5       19.76       15.83      1.10 o
   2  -3   5       19.46       19.44      1.11 o
   3  -3   5      239.30      318.42      4.77 o
   4  -3   5       10.20        9.38      1.02 o
   5  -3   5       90.72       81.40      2.24 o
   6  -3   5      192.36      180.51      2.78 o
   7  -3   5        0.01       -0.49      0.33 o
   8  -3   5       21.01       20.64      1.48 o
   9  -3   5       15.96       14.31      0.74 o
  10  -3   5        1.00        2.06      0.28 o
  -9  -2   5       69.60       73.52      8.98 o
  -8  -2   5      591.51      590.39      5.42 o
  -7  -2   5        0.00       -0.58      0.43 o
  -6  -2   5       13.34        9.80      0.64 o
  -5  -2   5       33.36       26.62      0.88 o
  -4  -2   5        7.08       11.50      0.79 o
  -3  -2   5      663.83      697.48     26.98 o
  -2  -2   5       43.58       43.00      1.13 o
  -1  -2   5        2.51        3.60      0.56 o
   0  -2   5      321.29      398.57      7.68 o
   1  -2   5      465.43      441.97     24.07 o
   2  -2   5     1996.91     2460.50    104.51 o
   3  -2   5      283.16      330.25      3.62 o
   4  -2   5       41.07       45.08      1.22 o
   5  -2   5        3.08        2.83      0.39 o
   6  -2   5      290.28      251.38      8.09 o
   7  -2   5       51.76       44.61      1.19 o
   8  -2   5       39.39       37.36      1.71 o
   9  -2   5       88.13      101.24      2.02 o
  10  -2   5      137.69      152.83      2.16 o
 -10  -1   5      114.62      123.68      2.27 o
  -9  -1   5       68.26       63.28      1.73 o
  -8  -1   5       20.00       23.49      1.53 o
  -7  -1   5      628.17      647.89      6.60 o
  -6  -1   5        7.08        5.09      0.41 o
  -5  -1   5      161.34      140.03      4.36 o
  -4  -1   5       14.40       13.00      0.65 o
  -3  -1   5      167.80      172.51      3.28 o
  -2  -1   5      168.44      170.13      1.94 o
  -1  -1   5     3407.82     5326.15     12.58 o
   0  -1   5      131.20      130.40      6.28 o
   1  -1   5      191.24      208.29      8.19 o
   2  -1   5      934.75      993.75     35.50 o
   3  -1   5      300.59      346.21      3.01 o
   4  -1   5      111.95      117.61      1.64 o
   5  -1   5       39.65       56.23      1.52 o
   6  -1   5      143.59      119.14      3.82 o
   7  -1   5       98.14       86.19      1.93 o
   8  -1   5      230.73      238.62      5.95 o
   9  -1   5      295.31      343.69      6.40 o
  10  -1   5       55.23       73.82      2.44 o
 -10   0   5        4.93        6.03      0.53 o
  -9   0   5       40.33       47.83      2.18 o
  -8   0   5     1675.17     1712.72     14.37 o
  -7   0   5       12.86       10.24      0.59 o
  -6   0   5      839.33      785.06     20.79 o
  -5   0   5      100.80       99.85      2.43 o
  -4   0   5      222.96      217.27      2.95 o
  -3   0   5        0.33        0.33      0.23 o
  -2   0   5     3902.78     5241.55     32.80 o
  -1   0   5     1822.07     1986.06      6.93 o
   0   0   5      307.99      549.01      5.51 o
   1   0   5      161.34      146.04      4.26 o
   2   0   5      964.60     1059.73     32.94 o
   3   0   5       50.81       46.80      0.94 o
   4   0   5     1442.95     1506.94      6.97 o
   5   0   5      160.45      194.15      2.38 o
   6   0   5        3.15        5.62      1.37 o
   7   0   5        8.86        5.71      0.66 o
   8   0   5      227.41      228.74      3.85 o
   9   0   5       18.04       20.18      1.48 o
  10   0   5       40.25       48.85      1.33 o
  11   0   5       89.78       91.07      2.90 o
 -10   1   5       98.43      107.59      2.16 o
  -9   1   5      337.83      344.86     26.62 o
  -8   1   5        1.74        1.73      0.43 o
  -7   1   5       24.62       29.22      1.42 o
  -6   1   5       23.26       21.98      0.93 o
  -5   1   5       66.59       63.33      2.10 o
  -4   1   5       83.84       83.61      1.61 o
  -3   1   5      673.50     1065.56     15.68 o
  -2   1   5      276.58      252.27      3.33 o
  -1   1   5     5751.83     9871.39    132.97 o
   0   1   5     1095.56     1155.14     19.26 o
   1   1   5      493.85      418.27      3.76 o
   2   1   5       57.86       57.58      3.00 o
   3   1   5     1090.42     1063.76     30.52 o
   4   1   5      227.05      236.50      3.59 o
   5   1   5      103.47       99.92      4.07 o
   6   1   5       30.51       26.05      3.04 o
   7   1   5      100.48       88.18      2.19 o
   8   1   5      319.02      308.28      3.71 o
   9   1   5       15.88       17.89      0.92 o
  10   1   5      209.36      216.08      2.97 o
  11   1   5      293.82      275.88      5.08 o
 -10   2   5       73.80       71.42      1.24 o
  -9   2   5       14.99       16.74      0.71 o
  -8   2   5       63.26       64.84      1.57 o
  -7   2   5      205.10      201.99     13.03 o
  -6   2   5      881.70      852.36     18.57 o
  -5   2   5        5.63        4.42      0.51 o
  -4   2   5       99.01       92.73      2.60 o
  -3   2   5      109.69      112.63      2.41 o
  -2   2   5      135.02      135.56      5.95 o
  -1   2   5      186.94      192.69      1.64 o
   0   2   5     8352.56    12624.25     16.19 o
   1   2   5       16.05       19.63      0.75 o
   2   2   5        0.04        5.29      0.75 o
   3   2   5        7.12        9.83      0.68 o
   4   2   5      449.45      521.92     18.08 o
   5   2   5      163.06      155.58      8.34 o
   6   2   5        9.59        9.53      0.88 o
   7   2   5        2.94        2.36      0.31 o
   8   2   5        4.86        5.85      0.44 o
   9   2   5       41.23       39.56      1.77 o
  10   2   5      284.07      306.92     49.81 o
  11   2   5      110.15       99.94      2.79 o
 -10   3   5        4.91        6.53      0.77 o
  -9   3   5       15.88       14.93      0.58 o
  -8   3   5        0.18        0.26      0.42 o
  -7   3   5      362.81      345.80      4.98 o
  -6   3   5        2.83        3.13      0.28 o
  -5   3   5      178.77      163.85     23.29 o
  -4   3   5      142.27      147.92      6.19 o
  -3   3   5      130.54      158.51      3.73 o
  -2   3   5      124.72       98.71      7.05 o
  -1   3   5      124.18      107.88      4.82 o
   0   3   5      998.07     1087.62     16.02 o
   1   3   5      398.66      390.20      9.21 o
   2   3   5      435.22      446.17      5.28 o
   3   3   5      267.82      591.73     16.41 o
   4   3   5       27.09       20.77      1.00 o
   5   3   5      124.76      106.08      3.01 o
   6   3   5       57.52       45.22      1.84 o
   7   3   5        1.67        1.10      0.28 o
   8   3   5      153.75      156.90      3.58 o
   9   3   5       40.03       39.91      1.82 o
  10   3   5       78.19       91.54      9.79 o
  -9   4   5        4.69        3.64      0.33 o
  -8   4   5       43.22       47.26      1.91 o
  -7   4   5       14.92       16.31      0.71 o
  -6   4   5        9.71        9.82      0.61 o
  -5   4   5        4.55        4.23      0.29 o
  -4   4   5     1047.75     1227.42      8.48 o
  -3   4   5       27.12       22.66      1.13 o
  -2   4   5       48.71       53.11      1.79 o
  -1   4   5       48.65       46.09      1.20 o
   0   4   5      448.74      486.17      3.24 o
   1   4   5      123.37      119.22      2.48 o
   2   4   5      772.78      771.32      7.76 o
   3   4   5      582.68      604.05     15.49 o
   4   4   5        0.66       59.49      4.55 o
   5   4   5      107.55       94.76      4.45 o
   6   4   5       58.32       46.08      1.26 o
   7   4   5        9.15        8.67      0.57 o
   8   4   5       15.20       18.34      0.93 o
   9   4   5        0.62       -0.04      0.34 o
  10   4   5        0.11       -0.34      0.57 o
  -9   5   5        2.55        3.39      0.30 o
  -8   5   5        5.11        6.80      0.52 o
  -7   5   5       10.69        9.34      0.57 o
  -6   5   5       44.80       45.49      1.13 o
  -5   5   5       23.77       27.16      1.39 o
  -4   5   5      537.94      532.00     11.71 o
  -3   5   5       24.62       17.26      0.92 o
  -2   5   5      467.53      432.27      4.20 o
  -1   5   5      550.76      549.98      5.33 o
   0   5   5      105.63      100.98      2.03 o
   1   5   5      299.50      296.86     10.53 o
   2   5   5      224.19      209.42      6.84 o
   3   5   5       85.54       78.29      2.25 o
   4   5   5      165.52      159.53      5.45 o
   5   5   5      137.37      134.93      5.15 o
   6   5   5      270.71      233.95      6.09 o
   7   5   5        7.41        7.65      0.47 o
   8   5   5        0.73        1.07      0.36 o
   9   5   5        5.90        5.86      0.50 o
  10   5   5       46.46       50.71      1.37 o
  -9   6   5        1.36        1.02      0.19 o
  -8   6   5      102.12       99.04      1.96 o
  -7   6   5        0.74        0.81      0.30 o
  -6   6   5       21.12       30.07      1.18 o
  -5   6   5        0.18        0.14      0.19 o
  -4   6   5      343.86      315.63      6.70 o
  -3   6   5        2.91        2.22      0.28 o
  -2   6   5       85.32       63.55      1.74 o
  -1   6   5      245.05      220.58      4.80 o
   0   6   5      137.57      151.31      3.02 o
   1   6   5       74.88       79.54      1.54 o
   2   6   5      140.18      129.36      8.12 o
   3   6   5      264.80      220.16      6.25 o
   4   6   5      162.51      155.30      2.21 o
   5   6   5       60.37       55.78      1.28 o
   6   6   5       45.76       51.87      1.26 o
   7   6   5       58.82       63.00      2.24 o
   8   6   5        2.32        1.85      0.35 o
   9   6   5       11.29       13.93      0.90 o
  -8   7   5       15.41       15.04      0.69 o
  -7   7   5        0.00        0.16      0.25 o
  -6   7   5       34.22       37.66      1.96 o
  -5   7   5        0.80        1.27      0.23 o
  -4   7   5        1.41        1.94      0.23 o
  -3   7   5       33.18       27.82      0.88 o
  -2   7   5       61.84       63.35      1.20 o
  -1   7   5      257.49      246.38      7.99 o
   0   7   5       93.90       96.22      1.63 o
   1   7   5      228.39      231.19      5.71 o
   2   7   5        0.03        0.37      0.23 o
   3   7   5      161.42      161.28      1.85 o
   4   7   5       16.93       12.62      0.55 o
   5   7   5        0.00        2.50      0.37 o
   6   7   5       90.78       92.97      1.78 o
   7   7   5        1.41        1.89      0.32 o
   8   7   5        0.05       -0.03      0.29 o
   9   7   5       17.54       19.41      1.29 o
  -7   8   5        9.51        9.94      0.75 o
  -6   8   5        4.31        5.13      0.34 o
  -5   8   5       15.31       16.20      0.62 o
  -4   8   5        0.19        1.02      0.23 o
  -3   8   5      109.50      106.92      1.89 o
  -2   8   5      124.81      106.07      1.49 o
  -1   8   5        0.67        1.02      0.26 o
   0   8   5      276.09      286.16      6.76 o
   1   8   5        0.44        1.08      0.33 o
   2   8   5       40.14       41.46      1.04 o
   3   8   5       76.83       77.31      1.41 o
   4   8   5        0.00        0.32      0.23 o
   5   8   5        8.49        7.75      0.54 o
   6   8   5       19.31       24.60      0.82 o
   7   8   5       46.16       50.73      1.29 o
   8   8   5      149.93      164.03      3.48 o
  -6   9   5       66.17       71.45      3.11 o
  -5   9   5        0.50        1.23      0.23 o
  -4   9   5      135.00      124.28      1.74 o
  -3   9   5       66.87       60.74      1.17 o
  -2   9   5        1.72        1.03      0.26 o
  -1   9   5       34.95       31.65      0.95 o
   0   9   5        1.34        0.26      0.24 o
   1   9   5      175.93      190.13      4.48 o
   2   9   5       60.97       76.97      1.77 o
   3   9   5       14.63       13.13      0.62 o
   4   9   5        2.61        2.52      0.48 o
   5   9   5       13.77       17.52      0.83 o
   6   9   5       14.09       12.43      0.64 o
   7   9   5      103.44       99.17      2.26 o
  -5  10   5        0.10        0.24      0.14 o
  -4  10   5       19.84       12.98      0.45 o
  -3  10   5       43.08       42.17      1.58 o
  -2  10   5       44.34       40.70      1.63 o
  -1  10   5       21.55       19.56      0.77 o
   0  10   5       23.69       24.90      0.90 o
   1  10   5       34.53       40.45      1.73 o
   2  10   5       15.31       18.27      0.99 o
   3  10   5       81.13       93.23      2.11 o
   4  10   5       15.10       17.62      1.64 o
   5  10   5       16.96       23.81      2.26 o
  -3  11   5       54.54       47.59      2.38 o
  -2  11   5        6.17        6.70      0.29 o
  -1  11   5       72.65       74.72      3.24 o
   0  11   5        3.88        3.08      0.41 o
   1  11   5        1.78        1.77      0.33 o
   2  11   5       13.47       13.68      0.54 o
   3  11   5       39.14       35.21      2.07 o
   4  11   5        1.15        0.84      0.42 o
  -1  -9   6       54.61       48.72      3.17 o
   0  -9   6      144.04      161.50      3.06 o
   1  -9   6       24.03       23.59      0.85 o
   2  -9   6       55.21       52.85      3.82 o
  -4  -8   6      259.22      232.31     25.41 o
  -3  -8   6       72.46       74.44      7.71 o
  -2  -8   6        5.46        4.74      0.46 o
  -1  -8   6       33.79       36.87      1.04 o
   0  -8   6        0.01       -0.06      0.16 o
   1  -8   6        1.49        2.93      0.28 o
   2  -8   6      241.60      237.96      2.76 o
   3  -8   6      126.82      129.32      5.75 o
   4  -8   6        2.42        3.06      0.34 o
   5  -8   6       21.51       25.04      0.97 o
  -5  -7   6      219.75      168.41     36.67 o
  -4  -7   6       62.37       64.29      1.86 o
  -3  -7   6       55.73       50.41      1.79 o
  -2  -7   6       79.09       74.67      1.56 o
  -1  -7   6        0.07       -0.45      0.30 o
   0  -7   6       12.13       10.00      0.67 o
   1  -7   6      252.43      250.29      4.20 o
   2  -7   6      163.85      182.13      5.53 o
   3  -7   6        4.48        5.21      0.43 o
   4  -7   6        4.00        5.58      0.47 o
   5  -7   6        2.20        1.17      0.27 o
   6  -7   6       13.60       13.37      0.48 o
  -6  -6   6       74.78       71.47      3.89 o
  -5  -6   6       29.72       35.86      1.50 o
  -4  -6   6      152.26      180.56      4.56 o
  -3  -6   6      175.69      181.71      4.03 o
  -2  -6   6        0.01        0.08      0.48 o
  -1  -6   6      143.15      127.29      4.13 o
   0  -6   6       54.53       45.10      1.38 o
   1  -6   6        0.91        0.15      0.31 o
   2  -6   6      320.20      301.50      4.31 o
   3  -6   6      488.81      470.41     15.39 o
   4  -6   6        5.67        4.20      0.37 o
   5  -6   6        7.96        6.24      0.54 o
   6  -6   6        1.97        1.62      0.29 o
   7  -6   6       59.86       74.99      3.80 o
   8  -6   6       91.90      102.52      7.86 o
  -7  -5   6       64.58       65.61      7.14 o
  -6  -5   6        0.01        0.31      0.33 o
  -5  -5   6        0.37       16.65      3.84 o
  -4  -5   6      186.38      171.33      7.84 o
  -3  -5   6      106.89       93.29      2.78 o
  -2  -5   6        1.76        1.80      0.29 o
  -1  -5   6        5.22        4.65      0.41 o
   0  -5   6      173.24      158.42      7.72 o
   1  -5   6        1.09        0.39      0.19 o
   2  -5   6        0.00        0.08      0.23 o
   3  -5   6       62.82       41.60      0.74 o
   4  -5   6      220.57      215.68      3.49 o
   5  -5   6       47.97       52.34      1.88 o
   6  -5   6       30.92       26.38      0.92 o
   7  -5   6       16.90       19.42      0.72 o
   8  -5   6        0.61        0.95      0.28 o
  -8  -4   6        0.28        0.09      0.20 o
  -7  -4   6        5.20        4.52      0.52 o
  -6  -4   6       36.84       47.28      2.21 o
  -5  -4   6        1.18        1.69      0.26 o
  -4  -4   6       22.07       41.48      1.24 o
  -3  -4   6        0.97        1.12      0.29 o
  -2  -4   6       19.30       17.54      0.65 o
  -1  -4   6        3.19        2.25      0.26 o
   0  -4   6        6.25        7.46      0.49 o
   1  -4   6      201.39      197.47      2.71 o
   2  -4   6       51.63       55.16      0.95 o
   3  -4   6       63.32       55.73      1.34 o
   4  -4   6       11.08       11.53      0.45 o
   5  -4   6       21.41       22.78      0.59 o
   6  -4   6      280.77      277.91      4.23 o
   7  -4   6       26.07       27.21      0.92 o
   8  -4   6        0.00        0.09      0.32 o
   9  -4   6       63.86       71.13      2.49 o
  -8  -3   6       21.73       18.84      0.72 o
  -7  -3   6        0.49        1.31      0.68 o
  -6  -3   6        0.34        0.70      0.36 o
  -5  -3   6       68.98       78.86      1.56 o
  -4  -3   6       82.72       68.13      3.07 o
  -3  -3   6        7.38       15.06      0.95 o
  -2  -3   6      155.30      158.08      5.11 o
  -1  -3   6      109.89       89.55      2.35 o
   0  -3   6       69.51       64.29      1.58 o
   1  -3   6       41.97       36.17      2.16 o
   2  -3   6      343.30      353.78      5.76 o
   3  -3   6        8.32       12.13      0.84 o
   4  -3   6      151.91      131.55      2.45 o
   5  -3   6       50.67       44.72      0.94 o
   6  -3   6      151.49      147.31      2.48 o
   7  -3   6       12.98       12.65      0.67 o
   8  -3   6       33.02       39.16      1.34 o
   9  -3   6      153.25      176.54      5.79 o
  10  -3   6        4.85        5.20      0.37 o
  -9  -2   6       25.99       24.53      2.24 o
  -8  -2   6       76.08       81.04      2.48 o
  -7  -2   6       77.15       80.32      2.93 o
  -6  -2   6        6.15        8.13      0.72 o
  -5  -2   6        7.02        5.82      0.48 o
  -4  -2   6       24.36       16.89      0.67 o
  -3  -2   6      228.29      235.93      5.72 o
  -2  -2   6      177.33      223.70      3.31 o
  -1  -2   6      168.72      169.90      3.97 o
   0  -2   6       13.58       11.04      0.47 o
   1  -2   6       12.80       15.21      0.77 o
   2  -2   6     1273.61     1486.93     53.13 o
   3  -2   6      122.51      125.04      2.06 o
   4  -2   6       50.77       52.24      1.40 o
   5  -2   6       18.54       14.43      0.56 o
   6  -2   6      103.20       89.55      1.60 o
   7  -2   6       58.88       55.33      1.33 o
   8  -2   6      116.91      114.96      2.22 o
   9  -2   6      127.50      144.19      3.09 o
  10  -2   6        0.09        0.63      0.28 o
  -9  -1   6       29.60       35.90      1.25 o
  -8  -1   6       46.99       57.94      2.47 o
  -7  -1   6       57.60       53.15      1.35 o
  -6  -1   6       23.31       25.23      1.05 o
  -5  -1   6        3.67        4.55      0.56 o
  -4  -1   6        6.98        7.32      0.61 o
  -3  -1   6       25.47       27.80      0.96 o
  -2  -1   6       95.70       84.84      1.53 o
  -1  -1   6      158.80      149.49      2.36 o
   0  -1   6        7.51       10.25      0.74 o
   1  -1   6      814.41     1182.03     14.98 o
   2  -1   6     1135.94     1080.47     50.30 o
   3  -1   6       51.51       55.45      2.17 o
   4  -1   6      307.67      332.29      4.48 o
   5  -1   6      132.02      156.08      2.30 o
   6  -1   6       51.36       36.04      1.10 o
   7  -1   6       47.88       43.34      1.35 o
   8  -1   6      130.53      127.19      2.70 o
   9  -1   6        2.92        2.62      0.93 o
  10  -1   6        0.11        0.48      0.33 o
  -9   0   6       72.76       85.50      1.74 o
  -8   0   6      163.89      141.78      4.39 o
  -7   0   6       36.46       32.55      1.23 o
  -6   0   6      212.34      196.02      4.14 o
  -5   0   6       63.82       65.99      1.44 o
  -4   0   6       27.40       27.96      1.15 o
  -3   0   6        3.82        4.81      0.41 o
  -1   0   6        3.16        5.85      0.33 o
   0   0   6       70.30      111.33      6.39 o
   1   0   6      105.42      106.12      3.68 o
   2   0   6      541.28      524.16      4.88 o
   3   0   6       85.87       93.05      1.74 o
   4   0   6     1283.33     1325.27      5.79 o
   5   0   6      179.15      181.08      5.99 o
   6   0   6       31.11       23.59      0.75 o
   7   0   6       45.61       35.93      1.54 o
   8   0   6        3.36        1.31      0.35 o
   9   0   6       14.50       12.79      1.11 o
  10   0   6        0.24       -0.61      0.70 o
  -9   1   6      129.32      153.62      2.49 o
  -8   1   6      130.72      134.36      6.63 o
  -7   1   6     1045.52      984.12     12.46 o
  -6   1   6      451.93      422.17      7.53 o
  -5   1   6     1601.74     1527.50     33.25 o
  -4   1   6        6.54        5.36      0.48 o
  -3   1   6      618.04      814.39      7.91 o
  -2   1   6       90.50      102.93      3.34 o
  -1   1   6      998.36     1888.78      7.10 o
   0   1   6      314.30      314.44      3.19 o
   1   1   6     2651.41     5000.29     70.64 o
   2   1   6       12.71       11.29      0.46 o
   3   1   6      517.10      515.74      8.26 o
   4   1   6      658.19      732.35      4.99 o
   5   1   6       73.88       77.36      2.55 o
   6   1   6      127.51      110.10      2.39 o
   7   1   6       30.63       30.63      1.04 o
   8   1   6       52.82       49.68      2.28 o
   9   1   6       13.59       12.78      0.93 o
  10   1   6       66.71       54.25      5.34 o
  -9   2   6       33.80       41.07      0.97 o
  -8   2   6        3.97        3.07      0.38 o
  -7   2   6       62.61       67.77      1.16 o
  -6   2   6     2035.54     1958.87     29.38 o
  -5   2   6        1.52        0.53      0.24 o
  -4   2   6      597.76      581.46      6.24 o
  -3   2   6      171.88      179.63      5.36 o
  -2   2   6      322.22      477.59     17.28 o
  -1   2   6      861.25      881.76      4.87 o
   0   2   6     2719.26     4767.85     11.44 o
   1   2   6      676.57      723.48     20.42 o
   2   2   6       78.15      110.36      2.19 o
   3   2   6        5.29        6.16      0.69 o
   4   2   6      506.23      445.58      7.15 o
   5   2   6       41.95       42.83      1.76 o
   6   2   6      343.53      294.61      4.93 o
   7   2   6       10.09        9.45      0.52 o
   8   2   6       37.17       35.10      1.06 o
   9   2   6        8.55        8.75      0.55 o
  10   2   6      117.09      109.91     26.41 o
  -9   3   6       65.83       66.68      2.36 o
  -8   3   6        0.26       -0.09      0.38 o
  -7   3   6     1177.54     1132.37     22.69 o
  -6   3   6      302.18      296.70     10.21 o
  -5   3   6       18.14       14.52      0.84 o
  -4   3   6      208.04      204.06      4.29 o
  -3   3   6        7.73       13.93      1.02 o
  -2   3   6        2.67        1.71      0.63 o
  -1   3   6     1414.14     1756.23     28.19 o
   0   3   6     1131.40     1200.69      6.43 o
   2   3   6       14.87       14.20      0.76 o
   3   3   6      166.89      163.46      4.81 o
   4   3   6       32.80       32.39      2.67 o
   5   3   6      409.81      331.01      8.10 o
   6   3   6      277.58      248.31      4.18 o
   7   3   6       23.81       21.26      0.92 o
   8   3   6       25.50       23.09      1.23 o
   9   3   6       40.90       47.63      2.11 o
  10   3   6       74.67       66.15     12.67 o
  -9   4   6        1.66        1.51      0.20 o
  -8   4   6       14.32       14.05      0.99 o
  -7   4   6       20.04       20.45      0.88 o
  -6   4   6       29.69       28.98      0.89 o
  -5   4   6        6.46        6.39      0.34 o
  -4   4   6      535.65      621.16     13.66 o
  -3   4   6       92.46       85.48      1.99 o
  -2   4   6        0.89        5.44      0.77 o
  -1   4   6      334.68      338.22      4.49 o
   0   4   6      739.33      706.05      8.46 o
   1   4   6       46.28       46.46      1.56 o
   2   4   6     1153.76     1899.83     36.60 o
   3   4   6       29.93       26.07      1.48 o
   4   4   6        0.00        3.73      0.77 o
   5   4   6       57.04       53.64      3.12 o
   6   4   6      150.22      127.50      4.82 o
   7   4   6       21.31       19.30      0.78 o
   8   4   6       31.29       28.01      1.20 o
   9   4   6       15.07       18.17      1.26 o
  10   4   6        0.03       -0.53      0.35 o
  -9   5   6        3.12        4.54      0.32 o
  -8   5   6       15.33       15.30      0.75 o
  -7   5   6       11.07       12.09      0.58 o
  -6   5   6       18.40       20.65      0.68 o
  -5   5   6      457.62      529.44     11.40 o
  -4   5   6      632.01      611.96     10.18 o
  -3   5   6      232.29      214.47      3.70 o
  -2   5   6      172.68      160.38      4.75 o
  -1   5   6        8.10        9.48      0.72 o
   0   5   6        0.00        0.73      0.31 o
   1   5   6      952.49      951.70     28.34 o
   2   5   6      530.38      538.15     44.51 o
   3   5   6      487.23      432.31     16.72 o
   4   5   6      171.39      145.16      3.84 o
   5   5   6       11.52       19.11      0.83 o
   6   5   6        0.79       -0.22      0.28 o
   7   5   6       32.01       35.64      1.82 o
   8   5   6       56.05       60.30      2.09 o
   9   5   6        0.01       -0.17      0.27 o
  10   5   6        1.04        0.04      0.19 o
  -8   6   6       75.11       56.74      4.16 o
  -7   6   6        0.04        0.77      0.23 o
  -6   6   6       24.90       34.92      1.75 o
  -5   6   6        1.97        1.75      0.26 o
  -4   6   6       21.62       20.14      0.61 o
  -3   6   6        0.60       -0.19      0.19 o
  -2   6   6      394.81      364.13     11.41 o
  -1   6   6      350.85      317.98      5.49 o
   0   6   6       87.43       90.08      4.09 o
   1   6   6       50.35       46.45      1.25 o
   2   6   6       75.89       79.77      1.88 o
   3   6   6      233.95      218.39      6.83 o
   4   6   6      202.54      173.42      5.09 o
   5   6   6      147.76      140.82      2.90 o
   6   6   6        2.80        4.99      0.37 o
   7   6   6       59.44       62.21      2.94 o
   8   6   6       24.98       19.10      0.90 o
   9   6   6        0.47        0.98      0.32 o
  -8   7   6        0.44        0.01      0.20 o
  -7   7   6       42.01       47.10      1.93 o
  -6   7   6       28.46       32.41      1.95 o
  -5   7   6       13.95       16.86      0.81 o
  -4   7   6      132.67      132.33      2.86 o
  -3   7   6        7.38        7.13      0.40 o
  -2   7   6      106.70      102.56      2.03 o
  -1   7   6        9.85        6.54      0.38 o
   0   7   6       30.44       30.60      0.87 o
   1   7   6       31.05       33.70      1.03 o
   2   7   6        7.28        5.63      0.37 o
   3   7   6      176.98      173.50      2.61 o
   4   7   6        0.00        0.23      0.18 o
   5   7   6       11.63       12.68      0.46 o
   6   7   6       14.72       16.48      0.71 o
   7   7   6       20.68       24.66      1.35 o
   8   7   6      109.20      118.11     11.43 o
   9   7   6       12.04       11.34      0.96 o
  -7   8   6       16.34       16.93      0.81 o
  -6   8   6       21.69       20.50      1.07 o
  -5   8   6       12.00       11.32      0.42 o
  -4   8   6        0.74        0.45      0.22 o
  -3   8   6        0.63        0.39      0.22 o
  -2   8   6        0.43        0.56      0.28 o
  -1   8   6       52.47       49.81      1.18 o
   0   8   6        1.16        1.55      0.40 o
   1   8   6       38.09       41.97      1.10 o
   2   8   6        4.97        6.81      0.47 o
   3   8   6        0.04        0.50      0.32 o
   4   8   6       27.96       29.52      1.41 o
   5   8   6       81.82      100.21      7.11 o
   6   8   6       26.91       31.70      1.90 o
   7   8   6       14.30       18.35      0.99 o
   8   8   6       48.99       58.73      2.11 o
  -6   9   6      122.22      125.33      1.62 o
  -5   9   6       10.62       10.45      0.42 o
  -4   9   6        4.38        5.47      0.32 o
  -3   9   6       96.91       93.02      2.17 o
  -2   9   6        0.11       -0.08      0.26 o
  -1   9   6        2.42        2.29      0.33 o
   0   9   6       10.22        9.60      0.63 o
   1   9   6        0.04        0.25      0.32 o
   2   9   6      114.58      122.96      6.15 o
   3   9   6       32.33       39.67      2.38 o
   4   9   6       25.82       26.83      1.61 o
   5   9   6      102.67      139.57      3.89 o
   6   9   6       24.55       28.45      0.92 o
   7   9   6       17.77       18.74      1.07 o
  -5  10   6        0.08        0.04      0.12 o
  -4  10   6        1.01        1.14      0.19 o
  -3  10   6       24.08       20.64      0.78 o
  -2  10   6       12.21       11.50      0.44 o
  -1  10   6       64.59       62.09      2.08 o
   0  10   6        4.68        2.80      0.47 o
   1  10   6        1.30        1.77      0.53 o
   2  10   6        1.81        3.30      0.38 o
   3  10   6        4.43        4.91      0.59 o
   4  10   6        6.88        5.95      0.58 o
   5  10   6       17.38       21.57      0.89 o
   6  10   6        0.76        0.85      0.29 o
  -3  11   6        3.62        1.44      0.20 o
  -2  11   6       69.01       61.54      1.27 o
  -1  11   6       29.93       24.39      0.70 o
   0  11   6       15.13       15.97      0.60 o
   1  11   6        6.47        5.88      0.59 o
   2  11   6        0.07       -0.39      0.26 o
   3  11   6       45.42       49.39      1.60 o
   4  11   6        7.35        7.21      0.55 o
  -2  -8   7       30.61       25.70      0.69 o
  -1  -8   7       13.21       10.93      0.57 o
   0  -8   7        3.69        3.40      0.24 o
   1  -8   7        0.03        0.11      0.13 o
   2  -8   7       56.35       46.55      0.89 o
   3  -8   7       90.10       91.72      1.39 o
   4  -8   7        1.47        2.68      0.30 o
  -4  -7   7       41.63       41.82      1.68 o
  -3  -7   7      294.28      278.76      3.16 o
  -2  -7   7       15.42       16.95      0.61 o
  -1  -7   7        2.49        2.03      0.29 o
   0  -7   7       84.62       91.61      1.88 o
   1  -7   7       50.04       43.92      1.75 o
   2  -7   7       68.41       66.82      1.88 o
   3  -7   7       62.19       61.18      3.10 o
   4  -7   7      168.68      168.49     11.98 o
   5  -7   7        3.84        3.57      0.31 o
   6  -7   7       14.41       14.42      0.52 o
  -6  -6   7       68.01       64.11      1.63 o
  -5  -6   7      247.31      235.49     14.74 o
  -4  -6   7      292.21      296.72      6.06 o
  -3  -6   7      226.81      225.23      6.95 o
  -2  -6   7      587.52      606.85     12.95 o
  -1  -6   7        0.02       -0.22      0.29 o
   0  -6   7        0.93        0.22      0.30 o
   1  -6   7      232.99      255.56      5.35 o
   2  -6   7       59.87       60.18      1.21 o
   3  -6   7       15.98       11.44      0.67 o
   4  -6   7      378.99      302.79      3.78 o
   5  -6   7       32.46       38.90      1.65 o
   6  -6   7        1.35        0.35      0.18 o
   7  -6   7       18.15       25.88      1.14 o
  -7  -5   7        6.09        5.38      0.33 o
  -6  -5   7       41.11       41.62      5.13 o
  -5  -5   7       10.21       11.08      0.88 o
  -4  -5   7       49.27       54.74      1.59 o
  -3  -5   7     1162.29     1026.53     31.96 o
  -2  -5   7      310.16      275.11      2.92 o
  -1  -5   7        2.22        1.58      0.32 o
   0  -5   7      109.31       94.54      3.12 o
   1  -5   7       94.91       91.47      2.01 o
   2  -5   7       13.07       12.73      0.56 o
   3  -5   7      423.42      356.08      8.61 o
   4  -5   7      174.62      166.56      4.60 o
   5  -5   7        6.35        9.22      0.45 o
   6  -5   7        0.04       -0.33      0.28 o
   7  -5   7        1.95        3.16      0.38 o
   8  -5   7        0.25        0.29      0.23 o
  -7  -4   7        5.07        3.33      0.49 o
  -6  -4   7       71.84       63.08      1.32 o
  -5  -4   7       26.68       25.52      1.08 o
  -4  -4   7      132.30      151.11     11.31 o
  -3  -4   7       11.94       12.65      0.61 o
  -2  -4   7        6.73       11.52      0.55 o
  -1  -4   7       95.89       93.73      3.31 o
   0  -4   7       14.12       11.37      0.80 o
   1  -4   7       40.31       40.30      1.16 o
   2  -4   7      155.23      135.79      2.92 o
   3  -4   7      174.53      137.83      1.47 o
   4  -4   7       74.41       59.95      0.97 o
   5  -4   7      227.31      219.36      3.56 o
   6  -4   7        1.67        0.71      0.28 o
   7  -4   7        0.70       -0.19      0.27 o
   8  -4   7       37.66       41.93      1.05 o
   9  -4   7       14.87       17.66      0.73 o
  -8  -3   7        1.52        0.87      0.18 o
  -7  -3   7        5.55        6.86      0.50 o
  -6  -3   7       26.32       25.58      1.24 o
  -5  -3   7       61.65       54.10      1.67 o
  -4  -3   7       65.71       58.97      1.58 o
  -3  -3   7      288.69      298.26      4.88 o
  -2  -3   7      150.22      141.14      5.78 o
  -1  -3   7       51.46       47.01      1.88 o
   0  -3   7       99.66       88.15      4.26 o
   1  -3   7       32.82       30.99      0.93 o
   2  -3   7      130.42      131.84      1.91 o
   3  -3   7       98.69       81.24      1.36 o
   4  -3   7       13.28       13.00      0.48 o
   5  -3   7       18.10        7.14      0.42 o
   6  -3   7      164.91      166.28      3.32 o
   7  -3   7        4.66        4.22      0.39 o
   8  -3   7        0.07        0.32      0.34 o
   9  -3   7        6.75        8.08      0.44 o
  -8  -2   7       16.49       17.59      0.68 o
  -7  -2   7        1.80        1.72      0.65 o
  -6  -2   7        8.62        7.04      0.59 o
  -5  -2   7      195.71      188.61      3.16 o
  -4  -2   7      384.84      339.61      4.31 o
  -3  -2   7      162.68      157.17      7.13 o
  -2  -2   7      202.73      370.33      3.94 o
  -1  -2   7       19.42       20.46      1.41 o
   0  -2   7      120.05      132.85      4.00 o
   1  -2   7       34.51       32.51      1.14 o
   2  -2   7       28.67       24.35      0.88 o
   3  -2   7      109.80      125.76      3.88 o
   4  -2   7        0.08        1.30      0.20 o
   5  -2   7       43.98       30.21      1.03 o
   6  -2   7       50.92       44.43      1.00 o
   7  -2   7       29.05       28.79      1.00 o
   8  -2   7       17.41       17.13      0.88 o
   9  -2   7        0.17       -0.43      0.29 o
  10  -2   7        6.48        8.29      0.50 o
  -9  -1   7        7.63        8.86      0.76 o
  -8  -1   7        0.33        0.19      0.40 o
  -7  -1   7        0.46        0.82      0.51 o
  -6  -1   7       41.35       44.78      1.46 o
  -5  -1   7      214.41      212.26      2.79 o
  -4  -1   7      132.40      119.63      1.94 o
  -3  -1   7      159.04      136.05      6.71 o
  -2  -1   7       50.31       47.41      0.99 o
  -1  -1   7      124.41      111.99      1.57 o
   0  -1   7        0.52        1.60      0.95 o
   1  -1   7      690.54      912.06     37.81 o
   2  -1   7       15.33       17.91      0.72 o
   3  -1   7        5.50        3.08      0.41 o
   4  -1   7      437.68      404.94     32.83 o
   5  -1   7        3.32        1.53      0.22 o
   6  -1   7       37.10       28.71      0.75 o
   7  -1   7      149.82      137.12      2.83 o
   8  -1   7       76.75       74.81      1.93 o
   9  -1   7        6.58        4.59      0.61 o
  10  -1   7       10.75        9.56      0.96 o
  -9   0   7       12.83       12.14      0.55 o
  -8   0   7       25.26       23.81      1.03 o
  -7   0   7       49.06       51.72      1.85 o
  -6   0   7      419.85      374.26     11.82 o
  -5   0   7       49.99       49.50      1.21 o
  -4   0   7       50.17       61.02      3.00 o
  -3   0   7       71.47       67.18      1.44 o
  -2   0   7       60.69      198.98      2.76 o
  -1   0   7       24.93       25.35      0.97 o
   0   0   7        6.82       19.58      1.25 o
   1   0   7        0.10        0.64      0.31 o
   2   0   7        1.04        1.59      0.35 o
   3   0   7       73.24       47.04      2.80 o
   4   0   7      935.45      886.65     27.04 o
   5   0   7        5.23        5.38      0.39 o
   6   0   7       43.06       32.22      1.51 o
   7   0   7        0.04        0.34      0.24 o
   8   0   7        1.20        2.56      0.44 o
   9   0   7        0.03       -0.49      0.35 o
  10   0   7       76.60       73.53      2.13 o
  -9   1   7       35.63       37.01      1.06 o
  -8   1   7       37.95       43.47      1.51 o
  -7   1   7       28.65       26.28      1.25 o
  -6   1   7      137.92      139.93      2.11 o
  -5   1   7       83.93       82.46      3.24 o
  -4   1   7        1.98        2.81      0.25 o
  -3   1   7      186.00      333.11      5.40 o
  -2   1   7      237.07      244.51      4.06 o
  -1   1   7      308.03      521.21      4.21 o
   0   1   7       56.19       70.32      1.15 o
   1   1   7        8.06       93.51      6.71 o
   2   1   7       45.69       38.85      1.21 o
   3   1   7       74.75       60.39      2.43 o
   4   1   7      392.78      424.79      4.44 o
   5   1   7      207.12      186.38      7.72 o
   6   1   7      120.12      106.74      2.58 o
   7   1   7        0.12        0.38      0.65 o
   8   1   7       15.52       14.50      1.03 o
   9   1   7       14.96       15.31      3.50 o
  10   1   7        9.91        9.61      1.37 o
  -9   2   7        4.32        4.65      0.36 o
  -8   2   7        0.45        0.19      0.24 o
  -7   2   7        8.51        8.63      0.46 o
  -6   2   7      730.27      713.07      5.21 o
  -5   2   7        1.84        2.02      0.43 o
  -4   2   7      306.72      290.24      4.15 o
  -3   2   7        3.34        2.74      0.43 o
  -2   2   7      504.52      733.84     81.42 o
  -1   2   7      473.84      462.40      4.75 o
   0   2   7       82.20      129.84      1.58 o
   1   2   7        2.92        4.82      0.38 o
   2   2   7        3.90       21.93      1.39 o
   3   2   7      125.91      111.76      5.39 o
   4   2   7      119.86      119.61      6.36 o
   5   2   7       16.98       12.79      0.72 o
   6   2   7      328.57      264.98      3.36 o
   7   2   7       63.42       61.26      2.00 o
   8   2   7       58.90       65.74      2.43 o
   9   2   7        7.85        7.29      0.91 o
  10   2   7        0.32       -1.56      1.04 o
  -9   3   7       13.73       13.48      1.52 o
  -8   3   7       31.34       35.78      1.01 o
  -7   3   7      204.18      200.98      3.86 o
  -6   3   7       12.99       12.59      0.57 o
  -5   3   7     1459.21     1417.58     14.16 o
  -4   3   7      780.42      755.41     14.06 o
  -3   3   7      235.20      302.05      5.31 o
  -2   3   7        3.01        3.92      0.92 o
  -1   3   7      741.95      758.22     58.99 o
   0   3   7       15.90       10.32      0.64 o
   1   3   7       19.66      107.40      2.23 o
   2   3   7     1715.75     1627.24     59.37 o
   3   3   7      382.24     1433.58    110.37 o
   4   3   7        0.01        0.43      0.44 o
   5   3   7      137.12      129.33      7.62 o
   6   3   7      214.08      188.53      2.78 o
   7   3   7        4.73        4.55      0.78 o
   8   3   7       17.29       17.96      1.21 o
   9   3   7        6.58        8.75      0.82 o
  10   3   7        1.54        1.09      0.65 o
  -9   4   7        0.57        0.94      0.26 o
  -8   4   7      137.00      156.47      4.62 o
  -7   4   7       17.00       18.55      0.79 o
  -6   4   7        2.70        3.19      0.39 o
  -5   4   7     1116.94     1119.13     15.71 o
  -4   4   7     2459.06     2848.90     55.20 o
  -3   4   7      210.89      196.11      3.71 o
  -2   4   7      115.46      195.48     25.40 o
  -1   4   7       87.94       77.89      2.80 o
   0   4   7        0.69       17.64      3.74 o
   1   4   7      747.21      782.36     11.60 o
   2   4   7     2137.14     2654.29     13.41 o
   3   4   7      177.77      173.23      5.30 o
   4   4   7       24.20       29.92      1.58 o
   5   4   7       59.44       50.55      1.81 o
   6   4   7      178.88      160.18      2.65 o
   7   4   7       71.09       67.02      4.13 o
   8   4   7       12.80       10.64      1.43 o
   9   4   7        8.34        9.40      1.19 o
  10   4   7       11.22       10.21      1.06 o
  -8   5   7       10.86       15.28      0.52 o
  -7   5   7       11.43       11.32      0.56 o
  -6   5   7        3.23        3.55      0.34 o
  -5   5   7     1921.82     2359.52     46.23 o
  -4   5   7      111.46      112.34      2.20 o
  -3   5   7      172.79      148.35      3.17 o
  -2   5   7      120.37      119.34      2.57 o
  -1   5   7      159.22      151.84      5.43 o
   0   5   7       43.63       43.22      1.22 o
   1   5   7       24.85       34.09      1.15 o
   2   5   7      567.17      576.03     70.64 o
   3   5   7       15.71      349.90     41.77 o
   4   5   7        6.10        4.82      0.36 o
   5   5   7      154.81      126.06      3.12 o
   6   5   7       22.29       15.05      0.93 o
   7   5   7      189.94      167.34     10.21 o
   8   5   7       98.77      112.50      2.75 o
   9   5   7       17.78       14.04      1.62 o
  -8   6   7        1.14        0.06      0.25 o
  -7   6   7        2.23        2.21      0.32 o
  -6   6   7       48.73       62.10      1.58 o
  -5   6   7      361.45      391.54      7.46 o
  -4   6   7       95.16       99.71      3.01 o
  -3   6   7        0.88        1.84      0.41 o
  -2   6   7      283.10      268.74      6.64 o
  -1   6   7      119.61      101.49      2.12 o
   0   6   7       68.12       66.38      1.45 o
   1   6   7      601.76      607.09      6.33 o
   2   6   7       97.70       75.56      2.24 o
   3   6   7        4.78        4.46      0.35 o
   4   6   7      467.63      463.54     21.78 o
   5   6   7       13.47       12.68      0.84 o
   6   6   7        9.11        6.33      0.46 o
   7   6   7       54.66       60.45      1.61 o
   8   6   7       22.36       17.98      1.48 o
   9   6   7        2.78        3.35      1.76 o
  -7   7   7        2.86        1.67      0.30 o
  -6   7   7       31.00       35.62      0.92 o
  -5   7   7       42.74       47.82      1.27 o
  -4   7   7       16.47       17.48      0.55 o
  -3   7   7      536.91      485.15      7.22 o
  -2   7   7      224.83      208.49      3.21 o
  -1   7   7      106.13       98.86      2.17 o
   0   7   7       17.85       15.76      0.92 o
   1   7   7        0.26        0.53      0.29 o
   2   7   7       52.19       44.52      1.40 o
   3   7   7      218.30      194.62      2.38 o
   4   7   7       39.52       42.50      1.02 o
   5   7   7      344.36      344.47      4.84 o
   6   7   7       10.07       10.95      0.65 o
   7   7   7       26.30       33.61      1.47 o
   8   7   7        1.50        0.56      0.55 o
   9   7   7        8.93        8.39      0.74 o
  -7   8   7       10.11        8.15      0.46 o
  -6   8   7      167.58      157.64      5.13 o
  -5   8   7        7.56        7.35      0.41 o
  -4   8   7       71.64       72.04      1.20 o
  -3   8   7      144.94      150.53      2.40 o
  -2   8   7      175.16      161.16      3.44 o
  -1   8   7       73.95       68.89      1.30 o
   0   8   7       28.53       21.15      1.32 o
   1   8   7      116.86      118.10      2.55 o
   2   8   7       96.06       97.01      2.25 o
   3   8   7      125.86      129.25      2.30 o
   4   8   7        6.98        7.16      0.57 o
   5   8   7      105.05      106.21      8.75 o
   6   8   7       16.32       19.71      1.15 o
   7   8   7        7.13       11.33      0.78 o
   8   8   7        6.31       11.85      0.95 o
  -6   9   7       13.67       12.42      0.62 o
  -5   9   7       23.46       20.13      0.61 o
  -4   9   7       18.95       21.78      0.72 o
  -3   9   7       34.91       29.47      0.72 o
  -2   9   7      109.06      107.62      2.95 o
  -1   9   7       13.15       11.92      0.65 o
   0   9   7       37.80       37.86      1.46 o
   1   9   7      114.50      114.66      4.91 o
   2   9   7       80.14       92.62      1.83 o
   3   9   7       16.84       16.92      1.05 o
   4   9   7        3.67        5.06      0.67 o
   5   9   7       81.03      102.87      4.91 o
   6   9   7        0.06       -0.03      0.31 o
   7   9   7        3.86        7.45      0.70 o
  -4  10   7       33.63       28.38      1.53 o
  -3  10   7        0.15        0.06      0.15 o
  -2  10   7       88.00       78.87      2.07 o
  -1  10   7        7.59        6.92      0.43 o
   0  10   7       15.19       12.84      0.76 o
   1  10   7        3.02        3.54      1.04 o
   2  10   7        6.50        9.99      0.71 o
   3  10   7       13.58       12.90      0.80 o
   4  10   7        0.05        1.19      0.52 o
   5  10   7        8.57        9.26      0.57 o
   6  10   7       17.14       15.47      0.76 o
  -3  11   7        8.33        5.97      0.36 o
  -2  11   7        0.74        0.12      0.12 o
  -1  11   7       24.26       20.99      0.58 o
   0  11   7       18.19       16.89      0.64 o
   1  11   7       37.91       37.26      5.34 o
   2  11   7        0.00        0.15      0.33 o
   3  11   7        4.21        5.46      0.57 o
   4  11   7       42.14       39.52      1.17 o
  -3  -7   8      167.80      153.44      5.99 o
  -2  -7   8      145.62      134.60      6.38 o
  -1  -7   8        7.75        6.91      0.37 o
   0  -7   8       60.63       63.26      1.74 o
   1  -7   8        3.90        4.17      0.30 o
   2  -7   8       13.34       13.10      0.67 o
   3  -7   8       13.89        9.36      0.61 o
   4  -7   8        0.04        0.44      0.16 o
  -5  -6   8       39.41       35.93      0.84 o
  -4  -6   8       45.09       41.29      1.01 o
  -3  -6   8      194.62      187.64      5.37 o
  -2  -6   8       18.68       15.17      0.53 o
  -1  -6   8       68.18       64.10      2.42 o
   0  -6   8       42.33       43.04      1.36 o
   1  -6   8      117.85      122.50      5.49 o
   2  -6   8        2.94        2.65      0.28 o
   3  -6   8        8.29        5.66      0.39 o
   4  -6   8        0.11        0.29      0.31 o
   5  -6   8        7.19        8.37      0.96 o
   6  -6   8        5.63        4.26      0.41 o
  -6  -5   8        1.33        0.93      0.22 o
  -5  -5   8       17.72       15.47      0.78 o
  -4  -5   8       68.02       68.47      2.07 o
  -3  -5   8      153.02      134.52      4.09 o
  -2  -5   8      248.10      232.56      2.54 o
  -1  -5   8      716.44      685.12     19.61 o
   0  -5   8        0.01       -0.11      0.28 o
   1  -5   8       55.07       53.24      2.37 o
   2  -5   8       37.34       38.67      1.35 o
   3  -5   8      126.09      109.63      1.79 o
   4  -5   8      161.03      149.69      5.16 o
   5  -5   8       55.28       55.00      1.55 o
   6  -5   8       63.36       61.65      1.44 o
   7  -5   8        0.12        0.18      0.17 o
  -7  -4   8        4.05        3.25      0.28 o
  -6  -4   8       10.16        9.91      0.73 o
  -5  -4   8        4.57        3.29      0.33 o
  -4  -4   8        5.25        5.52      0.52 o
  -3  -4   8      363.04      371.24      4.40 o
  -2  -4   8      447.57      411.68      3.59 o
  -1  -4   8     1277.07     1225.70     34.75 o
   0  -4   8      539.93      571.03      6.13 o
   1  -4   8       15.08       13.89      0.51 o
   2  -4   8        0.26        0.02      0.22 o
   3  -4   8       70.60       60.26      1.58 o
   4  -4   8       26.20       20.01      0.55 o
   5  -4   8      285.55      259.13      3.33 o
   6  -4   8      166.65      144.33      3.58 o
   7  -4   8       17.20       21.10      0.74 o
   8  -4   8        2.62        0.93      0.24 o
  -7  -3   8       77.95       58.96      2.09 o
  -6  -3   8       43.89       35.23      1.13 o
  -5  -3   8       31.81       28.69      1.41 o
  -4  -3   8      145.02      131.49      5.79 o
  -3  -3   8      130.41      125.51      3.39 o
  -2  -3   8      558.53      586.42      6.43 o
  -1  -3   8     2410.01     2296.64     41.56 o
   0  -3   8       57.01       50.60      1.81 o
   1  -3   8       30.51       27.53      0.88 o
   2  -3   8       26.59       21.26      0.55 o
   3  -3   8       20.59       20.64      0.60 o
   4  -3   8       56.08       49.14      1.32 o
   5  -3   8      622.74      538.44     11.07 o
   6  -3   8      269.54      273.24      6.38 o
   7  -3   8        2.71        2.77      0.31 o
   8  -3   8       52.85       60.07      2.50 o
   9  -3   8        8.52       10.32      0.49 o
  -8  -2   8       12.07       11.13      0.40 o
  -7  -2   8       29.05       26.13      1.04 o
  -6  -2   8        0.37        0.23      0.42 o
  -5  -2   8       57.63       53.20      1.51 o
  -4  -2   8       12.11       26.17      1.16 o
  -3  -2   8      245.95      239.25      4.02 o
  -2  -2   8      442.12      652.92      8.58 o
  -1  -2   8      119.40      121.84      2.85 o
   0  -2   8      106.74      111.76      1.81 o
   1  -2   8       50.63       46.72      0.88 o
   2  -2   8      482.77      506.00     13.99 o
   3  -2   8       62.42       60.71      1.44 o
   4  -2   8      113.31       89.29      2.55 o
   5  -2   8      171.54      147.59      3.17 o
   6  -2   8       13.17        9.05      0.50 o
   7  -2   8      154.07      158.19      7.42 o
   8  -2   8       48.61       56.04      1.72 o
   9  -2   8       24.68       32.89      1.04 o
  -8  -1   8        0.08        0.41      0.21 o
  -7  -1   8       13.19       11.38      0.82 o
  -6  -1   8       30.34       30.35      1.56 o
  -5  -1   8       28.54       29.94      1.17 o
  -4  -1   8      427.82      408.15     12.23 o
  -3  -1   8       71.96       69.15      3.14 o
  -2  -1   8      184.87      178.41      5.23 o
  -1  -1   8        0.88       43.17      1.86 o
   0  -1   8      321.66      299.71      9.02 o
   1  -1   8      410.77      572.66      5.44 o
   2  -1   8       36.24       33.24      1.19 o
   3  -1   8       71.77       62.42      2.22 o
   4  -1   8      344.71      309.33      7.57 o
   5  -1   8        0.50        0.88      0.22 o
   6  -1   8       19.15       13.80      0.64 o
   7  -1   8      122.94      105.81      3.59 o
   8  -1   8       74.20       67.69      2.00 o
   9  -1   8        0.31        0.30      0.25 o
  -8   0   8        0.24       -0.21      0.35 o
  -7   0   8       23.08       25.44      1.44 o
  -6   0   8       14.59       12.39      0.69 o
  -5   0   8      136.58      136.83      2.27 o
  -4   0   8        1.14        1.58      0.29 o
  -3   0   8      540.52      542.06      9.63 o
  -2   0   8      252.88      305.08      3.67 o
  -1   0   8       19.01       17.37      0.89 o
   0   0   8      109.24      150.26      2.56 o
   1   0   8        7.59        6.95      0.53 o
   2   0   8       36.24       60.14      5.69 o
   3   0   8       39.88       31.86      2.73 o
   4   0   8       47.22       50.20      3.01 o
   5   0   8        0.08        0.54      0.21 o
   6   0   8        0.56        0.98      0.26 o
   7   0   8        1.47       -0.11      0.31 o
   8   0   8       81.87       88.30      2.50 o
   9   0   8       21.47       22.24      0.84 o
  10   0   8        8.88        6.05      0.63 o
  -8   1   8       14.69       17.41      0.82 o
  -7   1   8        5.75        5.96      0.66 o
  -6   1   8       26.24       24.63      1.34 o
  -5   1   8       74.35       66.73      1.70 o
  -4   1   8       40.30       40.70      1.19 o
  -3   1   8      410.13      508.26     20.08 o
  -2   1   8       94.28       89.42      2.32 o
  -1   1   8      175.59      304.40      4.31 o
   0   1   8      223.53      212.10      2.70 o
   1   1   8       12.69       82.84      1.76 o
   2   1   8       16.78       12.67      0.61 o
   3   1   8       14.57        9.82      0.76 o
   4   1   8        0.15        0.32      0.30 o
   5   1   8       80.67       64.02      1.47 o
   6   1   8       55.10       45.43      1.45 o
   7   1   8       10.55        9.13      0.60 o
   8   1   8        4.55        4.32      0.77 o
   9   1   8       28.92       28.09      2.52 o
  10   1   8        3.16        2.90      2.01 o
  -8   2   8        1.15        1.53      0.28 o
  -7   2   8        1.02        1.53      0.31 o
  -6   2   8      266.92      251.17     11.51 o
  -5   2   8        3.16        3.14      0.34 o
  -4   2   8      187.07      174.65      4.71 o
  -3   2   8       26.95       34.04      1.29 o
  -2   2   8        0.42        1.09      0.50 o
  -1   2   8      591.38      549.06      8.95 o
   0   2   8      251.21      235.73      8.39 o
   1   2   8       61.49       61.31      1.02 o
   2   2   8       48.68      131.00      2.09 o
   3   2   8      300.47      288.50      4.38 o
   4   2   8        3.28        3.62      0.67 o
   5   2   8      165.46      128.64      2.86 o
   6   2   8       88.11       69.53      1.67 o
   7   2   8       18.12       18.73      0.96 o
   8   2   8        1.19        1.77      0.62 o
   9   2   8       11.23        9.80      2.78 o
  10   2   8        0.10       -1.20      0.80 o
  -8   3   8        7.44        7.64      0.64 o
  -7   3   8       18.57       16.94      1.05 o
  -6   3   8        4.08        3.64      0.46 o
  -5   3   8       19.37       15.84      0.72 o
  -4   3   8      119.32      121.23      3.51 o
  -3   3   8       35.03       40.49      0.77 o
  -2   3   8       12.82       11.16      0.95 o
  -1   3   8      421.36      456.50     19.61 o
   0   3   8       13.01       15.18      0.71 o
   1   3   8       16.34       27.43      1.06 o
   2   3   8      302.64      257.63     10.15 o
   3   3   8       27.20       25.43      1.41 o
   4   3   8       39.22       31.16      1.20 o
   5   3   8       30.42       25.64      0.90 o
   6   3   8      193.51      169.26      3.57 o
   7   3   8       79.69       80.34      3.53 o
   8   3   8       98.59      109.86     12.05 o
   9   3   8        3.02        4.39      1.03 o
  10   3   8        1.30       -0.63      0.66 o
  -8   4   8       24.28       28.12      0.75 o
  -7   4   8       17.32       17.75      0.67 o
  -6   4   8        3.74        3.71      0.35 o
  -5   4   8       26.02       23.09      0.70 o
  -4   4   8      434.54      505.18     12.73 o
  -3   4   8      386.20      363.46      9.58 o
  -2   4   8      124.45      174.44      9.96 o
  -1   4   8       22.94       17.97      0.86 o
   0   4   8       21.72       22.53      1.36 o
   1   4   8       13.96        9.89      0.70 o
   2   4   8       11.69       10.20      2.32 o
   3   4   8       21.85       19.91      1.12 o
   4   4   8        0.99        2.55      0.30 o
   5   4   8        8.52        5.80      0.47 o
   6   4   8        0.01        0.72      0.59 o
   7   4   8        0.47        0.44      0.40 o
   8   4   8       98.55      109.98      8.76 o
   9   4   8        2.28        2.49      0.47 o
  10   4   8       32.53       27.41      1.40 o
  -8   5   8        5.46        6.17      0.54 o
  -7   5   8        0.00        0.02      0.16 o
  -6   5   8       10.26       13.72      0.55 o
  -5   5   8       55.49       58.65      1.24 o
  -4   5   8       35.15       31.65      0.63 o
  -3   5   8     1072.38     1057.57     26.16 o
  -2   5   8      687.51      660.71     12.71 o
  -1   5   8      458.97      441.83     11.40 o
   0   5   8       58.87       54.54      3.39 o
   1   5   8       44.63       59.53      1.95 o
   2   5   8       43.01       37.77      2.15 o
   3   5   8       71.14       80.17      8.02 o
   4   5   8      286.27      262.08      7.21 o
   5   5   8      157.31      287.47     19.14 o
   6   5   8       30.31       27.04      1.11 o
   7   5   8       77.51       83.16      1.85 o
   8   5   8       49.85       57.72      3.42 o
   9   5   8        1.81        4.18      0.52 o
  -8   6   8        3.06        4.25      0.32 o
  -7   6   8       27.23       31.32      1.05 o
  -6   6   8       73.61      103.78      1.99 o
  -5   6   8      138.91      145.82      1.93 o
  -4   6   8       70.93       68.86      1.03 o
  -3   6   8     1931.81     1840.42     21.84 o
  -2   6   8      538.28      439.96      8.06 o
  -1   6   8        0.40        0.62      0.21 o
   0   6   8      273.51      254.81      5.25 o
   1   6   8       77.20       69.92      1.50 o
   2   6   8       51.00       52.65      0.97 o
   3   6   8      413.41      401.05     17.93 o
   4   6   8       52.20       95.44      6.59 o
   5   6   8       85.28       87.42      1.85 o
   6   6   8       57.52       57.55      1.72 o
   7   6   8       11.19       11.57      0.73 o
   8   6   8       85.43       97.13      2.21 o
   9   6   8       13.22       14.99      0.70 o
  -7   7   8       43.45       51.82      1.06 o
  -6   7   8        4.92        5.58      0.34 o
  -5   7   8       29.72       28.71      0.82 o
  -4   7   8       21.30       22.13      0.62 o
  -3   7   8     1489.01     1426.27     23.15 o
  -2   7   8      440.05      416.61      6.32 o
  -1   7   8      156.58      124.36      2.74 o
   0   7   8       40.46       36.10      1.33 o
   1   7   8       97.51       93.28      3.21 o
   2   7   8        6.37        4.63      0.39 o
   3   7   8      131.17      128.25      1.93 o
   4   7   8      257.54      254.37      2.70 o
   5   7   8       27.75       59.52      9.26 o
   6   7   8        1.09        1.60      0.45 o
   7   7   8       11.54       16.62      0.77 o
   8   7   8        2.15        2.47      0.78 o
  -6   8   8        7.84        5.04      0.34 o
  -5   8   8       17.79       16.67      0.55 o
  -4   8   8        6.42        4.95      0.29 o
  -3   8   8      193.90      190.93      4.55 o
  -2   8   8       89.47       94.08      2.48 o
  -1   8   8      184.80      172.95      6.75 o
   0   8   8       34.29       31.77      1.55 o
   1   8   8        6.13        4.81      0.55 o
   2   8   8        7.21        6.61      0.48 o
   3   8   8       27.11       26.92      0.92 o
   4   8   8        9.23       14.85      0.80 o
   5   8   8       20.38       23.12      1.92 o
   6   8   8       43.46       50.75      8.83 o
   7   8   8        1.90        1.87      0.38 o
  -5   9   8        0.72        1.46      0.15 o
  -4   9   8        0.97        0.65      0.17 o
  -3   9   8        4.83        4.17      0.31 o
  -2   9   8       11.57       12.89      0.60 o
  -1   9   8      433.64      416.47      4.71 o
   0   9   8      215.49      227.24      3.50 o
   1   9   8      116.75      107.57      5.19 o
   2   9   8       72.31       80.94      6.73 o
   3   9   8        3.86        4.54      0.54 o
   4   9   8       47.74       50.97      3.87 o
   5   9   8       64.53       70.90      2.42 o
   6   9   8       38.98       45.12      1.71 o
   7   9   8       31.70       35.58      1.29 o
  -4  10   8       24.64       17.13      0.51 o
  -3  10   8        0.76        0.40      0.13 o
  -2  10   8       47.16       44.56      1.01 o
  -1  10   8      147.93      144.09      1.87 o
   0  10   8       78.64       78.58      1.89 o
   1  10   8        2.75        2.39      0.30 o
   2  10   8       47.72       61.02      2.21 o
   3  10   8        4.18        7.13      0.84 o
   4  10   8       72.84       82.71      2.32 o
   5  10   8       29.17       26.45      0.83 o
  -2  11   8        1.29        0.93      0.14 o
  -1  11   8        9.41        9.48      0.46 o
   0  11   8       35.73       32.20      1.73 o
   1  11   8       54.98       60.32      5.70 o
   2  11   8       10.09       10.16      0.93 o
   3  11   8       69.73       78.04      1.75 o
  -1  -7   9        0.01        0.02      0.12 o
   0  -7   9       40.71       50.54      3.52 o
   1  -7   9       26.29       28.67      0.92 o
   2  -7   9       13.21       13.60      0.62 o
  -3  -6   9        1.44        1.81      0.20 o
  -2  -6   9       46.77       44.98      2.92 o
  -1  -6   9       32.18       29.76      0.99 o
   0  -6   9       13.10       12.11      0.50 o
   1  -6   9        0.19        0.11      0.15 o
   2  -6   9       13.08       14.35      0.70 o
   3  -6   9        9.57       11.61      0.50 o
   4  -6   9        0.45        1.45      0.26 o
   5  -6   9        7.09        8.37      0.58 o
  -5  -5   9       68.94       53.29      0.95 o
  -4  -5   9       11.57        9.30      0.42 o
  -3  -5   9       27.01       25.54      0.60 o
  -2  -5   9       41.80       43.21      0.80 o
  -1  -5   9      211.51      202.42      2.30 o
   0  -5   9      231.20      229.54      5.15 o
   1  -5   9       30.22       29.95      1.57 o
   2  -5   9       37.05       42.84      1.14 o
   3  -5   9       72.09       72.18      1.31 o
   4  -5   9        2.29        2.88      0.30 o
   5  -5   9       19.39       10.79      0.60 o
   6  -5   9       11.55        6.31      0.36 o
  -6  -4   9        0.47        5.75      1.13 o
  -5  -4   9       19.26       15.98      0.59 o
  -4  -4   9       52.18       49.84      1.24 o
  -3  -4   9        1.95        1.81      0.31 o
  -2  -4   9      196.69      192.15      2.32 o
  -1  -4   9      307.72      326.38      3.05 o
   0  -4   9        4.95        4.52      0.31 o
   1  -4   9       44.95       39.13      1.00 o
   2  -4   9        1.53        1.16      0.24 o
   3  -4   9        7.87        7.95      0.59 o
   4  -4   9       14.45       15.29      0.60 o
   5  -4   9        1.20        4.72      0.32 o
   6  -4   9       14.71       10.42      0.46 o
   7  -4   9        0.31        0.07      0.16 o
  -6  -3   9       14.44       12.22      0.64 o
  -5  -3   9       89.03       78.61      1.30 o
  -4  -3   9        3.23        2.38      0.28 o
  -3  -3   9       21.37       20.14      0.87 o
  -2  -3   9       14.51       15.42      0.57 o
  -1  -3   9      206.65      191.09      2.00 o
   0  -3   9        0.85        1.84      0.32 o
   1  -3   9      516.43      482.46      6.81 o
   2  -3   9      173.50      162.85      3.06 o
   3  -3   9       24.41       23.33      0.65 o
   4  -3   9        2.12        2.45      0.25 o
   5  -3   9       18.91       11.74      0.57 o
   6  -3   9        8.61        6.02      0.34 o
   7  -3   9       45.78       41.50      2.01 o
   8  -3   9      140.21      131.65      1.98 o
  -7  -2   9        0.51        0.34      0.16 o
  -6  -2   9       57.87       44.34      2.37 o
  -5  -2   9       72.90       70.75      1.93 o
  -4  -2   9       18.40       17.60      0.90 o
  -3  -2   9       39.12       31.24      1.21 o
  -2  -2   9        7.76       11.39      0.58 o
  -1  -2   9      720.64      700.18      6.94 o
   0  -2   9     1925.90     1998.71     31.73 o
   1  -2   9     1586.86     1513.03     14.93 o
   2  -2   9      748.14      815.56     17.84 o
   3  -2   9        0.13       -0.14      0.22 o
   4  -2   9       12.13       13.26      0.46 o
   5  -2   9      293.48      252.74      9.04 o
   6  -2   9        5.12        2.93      0.29 o
   7  -2   9      154.91      146.86      6.15 o
   8  -2   9      101.55      107.62      2.98 o
   9  -2   9       32.83       34.42      1.64 o
  -7  -1   9        9.81        9.83      0.49 o
  -6  -1   9       25.12       25.32      1.56 o
  -5  -1   9       56.36       52.69      1.56 o
  -4  -1   9      209.83      191.18      3.01 o
  -3  -1   9       39.06       30.89      1.16 o
  -2  -1   9       88.74       81.48      1.39 o
  -1  -1   9        0.21        0.73      0.29 o
   0  -1   9     2113.56     2119.32     13.43 o
   1  -1   9      838.44      997.12     19.98 o
   2  -1   9        3.60        2.63      0.24 o
   3  -1   9       20.61       20.27      1.07 o
   4  -1   9        1.62        1.21      0.23 o
   5  -1   9      108.44       99.57      4.22 o
   6  -1   9      326.50      300.45     12.11 o
   7  -1   9      125.95      107.06      2.43 o
   8  -1   9      143.81      176.89      8.61 o
   9  -1   9       29.65       35.45      0.95 o
  -8   0   9        4.63        3.63      0.25 o
  -7   0   9        0.61        0.82      0.29 o
  -6   0   9       22.20       21.98      1.23 o
  -5   0   9        8.79        8.80      0.57 o
  -4   0   9        0.31        0.76      0.26 o
  -3   0   9      103.76       99.83      2.55 o
  -2   0   9        0.49       10.49      0.45 o
  -1   0   9       12.62       12.52      0.40 o
   0   0   9     1929.78     3037.08     30.23 o
   1   0   9      543.88      509.22      3.42 o
   2   0   9        4.53       10.95      1.39 o
   3   0   9        7.85        8.38      0.77 o
   4   0   9       19.69       16.61      1.07 o
   5   0   9       99.73       84.95      1.60 o
   6   0   9      226.13      200.70      3.14 o
   7   0   9      239.97      223.11      6.71 o
   8   0   9        0.63        0.61      0.36 o
   9   0   9       14.24       13.06      0.71 o
  -8   1   9        0.33        0.33      0.20 o
  -7   1   9      102.24      106.70      2.22 o
  -6   1   9        5.29        5.04      0.60 o
  -5   1   9       36.45       31.31      1.08 o
  -4   1   9        9.97        7.90      0.46 o
  -3   1   9       48.26       53.15      2.58 o
  -2   1   9        0.44        2.15      0.47 o
  -1   1   9       95.19      155.99      4.24 o
   0   1   9      162.53      161.40      2.38 o
   1   1   9       82.59       76.45      1.98 o
   2   1   9      128.39      121.60      2.91 o
   3   1   9       16.37       12.89      0.52 o
   4   1   9      100.01       83.77      2.61 o
   5   1   9        0.00       -0.34      0.24 o
   6   1   9      162.90      131.25      3.24 o
   7   1   9        8.70       10.01      0.72 o
   8   1   9        9.32       13.05      0.81 o
   9   1   9       11.80       10.05      0.52 o
  -8   2   9       62.81       51.54      5.17 o
  -7   2   9       75.88       84.21      6.97 o
  -6   2   9       17.22       15.29      0.94 o
  -5   2   9        1.98        1.80      0.23 o
  -4   2   9       10.91        7.59      0.35 o
  -3   2   9        4.79        7.60      0.34 o
  -2   2   9       37.91       61.62      4.80 o
  -1   2   9      273.73      311.87     10.80 o
   0   2   9      139.60      273.06      4.98 o
   1   2   9      104.78       95.99      2.21 o
   2   2   9      523.34      499.34      5.89 o
   3   2   9      284.34      238.91      6.80 o
   4   2   9       44.05       39.31      0.79 o
   5   2   9       72.00       54.15      1.31 o
   6   2   9        6.71        3.21      0.46 o
   7   2   9       10.68        9.48      1.18 o
   8   2   9       74.61       75.88      3.97 o
   9   2   9        6.56        6.00      0.60 o
  -8   3   9       19.18       20.88      0.78 o
  -7   3   9      141.67      145.77      2.46 o
  -6   3   9       20.62       20.46      1.09 o
  -5   3   9        1.56        1.79      0.24 o
  -4   3   9       17.50       16.48      0.44 o
  -3   3   9        1.38        2.24      0.23 o
  -2   3   9       23.93       19.62      0.52 o
  -1   3   9      243.78      453.78     15.85 o
   0   3   9        0.81        1.13      0.41 o
   2   3   9        0.75        0.55      0.26 o
   3   3   9       22.65       26.24      0.78 o
   4   3   9       28.89       22.51      0.73 o
   5   3   9       27.74       20.67      0.94 o
   6   3   9       57.77       52.55      2.33 o
   7   3   9        9.85       10.71      0.80 o
   8   3   9       12.88       13.76      1.48 o
   9   3   9        0.35        1.14      0.33 o
  -8   4   9       11.33       11.48      0.83 o
  -7   4   9       25.31       28.15      1.01 o
  -6   4   9       34.37       38.15      1.45 o
  -5   4   9       17.45       20.14      1.02 o
  -4   4   9       65.22       66.16      1.90 o
  -3   4   9        0.36        0.15      0.17 o
  -2   4   9       46.42       77.57      5.63 o
  -1   4   9       89.98       92.75      1.77 o
   0   4   9      257.21      248.88      5.87 o
   1   4   9        8.55        7.33      0.34 o
   2   4   9        1.56        8.80      0.50 o
   3   4   9      118.33      116.07      2.99 o
   4   4   9       10.34       32.13      2.79 o
   5   4   9        0.03        0.46      0.30 o
   6   4   9       34.75       33.46      1.42 o
   7   4   9        1.46        0.74      0.41 o
   8   4   9        3.18        3.70      0.93 o
   9   4   9        0.43       -0.11      0.57 o
  -7   5   9        1.42        1.34      0.18 o
  -6   5   9        1.38        2.10      0.28 o
  -5   5   9       70.19       84.52      5.35 o
  -4   5   9       71.61       62.64      1.97 o
  -3   5   9       25.29       20.24      0.54 o
  -2   5   9       69.21       69.81      1.47 o
  -1   5   9        7.39        9.89      0.73 o
   0   5   9        0.10        0.89      0.21 o
   1   5   9       26.48       22.11      0.66 o
   2   5   9        0.18       -0.30      0.28 o
   3   5   9       25.76       36.76      1.32 o
   4   5   9        1.53        1.51      0.31 o
   5   5   9        1.03       20.07      3.01 o
   6   5   9       31.38       31.27      0.92 o
   7   5   9        1.58        0.96      0.62 o
   8   5   9       32.68       34.50      3.60 o
   9   5   9       75.30       88.14      2.57 o
  -7   6   9        6.83        9.00      0.51 o
  -6   6   9        1.47        1.74      0.23 o
  -5   6   9        3.65        2.92      0.37 o
  -4   6   9        0.82        0.77      0.19 o
  -3   6   9       14.59       11.94      0.42 o
  -2   6   9      878.51      810.68      4.71 o
  -1   6   9      202.88      200.14      3.29 o
   0   6   9      156.40      165.15      4.18 o
   1   6   9       96.68       93.98      2.57 o
   2   6   9        2.04        0.53      0.22 o
   3   6   9        5.32        5.80      0.41 o
   4   6   9      255.64      258.75      3.73 o
   5   6   9      111.69      113.87      2.53 o
   6   6   9       38.74       45.42      2.07 o
   7   6   9        7.19        6.36      0.69 o
   8   6   9        0.11       -0.20      0.34 o
  -6   7   9        7.25        7.53      0.28 o
  -5   7   9        0.98        0.49      0.23 o
  -4   7   9        7.10        8.92      0.35 o
  -3   7   9        8.26        6.85      0.37 o
  -2   7   9       95.52       91.22      2.06 o
  -1   7   9      517.59      489.01      8.63 o
   0   7   9      646.45      590.65      4.29 o
   1   7   9      205.24      194.39      3.13 o
   2   7   9       42.10       42.92      1.12 o
   3   7   9        9.49        7.38      0.50 o
   4   7   9       22.82       22.90      0.73 o
   5   7   9        0.05        0.05      0.37 o
   6   7   9       63.33       65.50      1.72 o
   7   7   9        9.41       30.25      6.41 o
   8   7   9        3.07        3.44      0.72 o
  -6   8   9        0.03        0.10      0.14 o
  -5   8   9        4.51        5.89      0.32 o
  -4   8   9       17.65       15.42      0.79 o
  -3   8   9       18.06       17.85      0.88 o
  -2   8   9       47.04       54.50      1.42 o
  -1   8   9      846.20      865.13     18.88 o
   0   8   9       72.74       60.15      1.35 o
   1   8   9        3.26        1.36      0.32 o
   2   8   9       12.47       10.16      0.76 o
   3   8   9       37.72       43.00      1.65 o
   4   8   9      200.78      233.77      4.49 o
   5   8   9       90.38       95.20      2.02 o
   6   8   9        9.15        9.21      0.77 o
   7   8   9        9.26        7.53      1.53 o
  -5   9   9       18.63       17.87      0.74 o
  -4   9   9       26.68       29.47      0.74 o
  -3   9   9        4.58        4.65      0.31 o
  -2   9   9      113.09      104.39      6.08 o
  -1   9   9      415.68      409.27      4.67 o
   0   9   9       93.81       91.70      1.66 o
   1   9   9       60.10       57.77      1.61 o
   2   9   9       20.62       21.63      1.02 o
   3   9   9       24.38       31.71      1.66 o
   4   9   9       40.56       43.69      3.85 o
   5   9   9       17.56       12.52      1.82 o
   6   9   9       16.06       12.08      1.45 o
  -3  10   9       11.81        9.88      0.37 o
  -2  10   9       10.88       11.34      0.36 o
  -1  10   9      182.82      188.88      2.40 o
   0  10   9      190.00      181.23      8.66 o
   1  10   9       26.22       23.22      0.80 o
   2  10   9       35.35       32.89      0.95 o
   3  10   9       10.56       10.94      1.89 o
   4  10   9        8.09        9.09      0.72 o
   5  10   9       52.68       47.44      1.27 o
   0  11   9       50.29       46.19      1.16 o
   1  11   9       20.10       11.72      0.38 o
   2  11   9       97.18       89.37      1.69 o
  -1  -6  10        1.12        1.01      0.14 o
   0  -6  10        4.87        5.84      0.48 o
   1  -6  10       39.63       37.70      1.95 o
   2  -6  10       17.02       14.23      0.68 o
   3  -6  10        0.06        0.32      0.14 o
  -3  -5  10       15.44       15.64      0.64 o
  -2  -5  10        4.26        3.60      0.26 o
  -1  -5  10       22.77       20.55      0.61 o
   0  -5  10        0.14       -0.13      0.18 o
   1  -5  10       26.89       28.97      0.73 o
   2  -5  10      233.43      275.52      4.52 o
   3  -5  10      196.15      206.22      2.93 o
   4  -5  10        1.81        0.66      0.16 o
   5  -5  10       63.17       55.16      4.12 o
  -5  -4  10        2.94        1.82      0.18 o
  -4  -4  10       61.38       58.45      0.74 o
  -3  -4  10       80.57       72.08      0.97 o
  -2  -4  10       48.38       42.73      1.05 o
  -1  -4  10        0.18        0.61      0.21 o
   0  -4  10       35.86       39.81      1.20 o
   1  -4  10        0.50        0.53      0.25 o
   2  -4  10        0.02        0.26      0.31 o
   3  -4  10       35.51       40.85      1.01 o
   4  -4  10       61.79       69.25      2.53 o
   5  -4  10       13.12       13.67      0.50 o
   6  -4  10       14.85       13.72      0.62 o
  -5  -3  10        3.65        8.02      0.42 o
  -4  -3  10       33.62       26.11      0.66 o
  -3  -3  10       10.81       10.99      0.47 o
  -2  -3  10       29.50       31.00      0.88 o
  -1  -3  10      125.11      117.99      1.49 o
   0  -3  10       67.47       68.98      1.27 o
   1  -3  10      159.49      146.51      3.16 o
   2  -3  10       12.84       13.53      0.51 o
   3  -3  10        9.04        8.75      0.57 o
   4  -3  10        6.88        7.38      0.42 o
   5  -3  10       16.61       13.01      0.61 o
   6  -3  10        1.87        1.02      0.19 o
   7  -3  10       11.47       15.36      0.66 o
  -6  -2  10      104.80       73.01      1.81 o
  -5  -2  10       33.64       29.97      1.91 o
  -4  -2  10       28.56       39.71      2.14 o
  -3  -2  10       54.58       46.82      1.00 o
  -2  -2  10      100.60       92.03      1.21 o
  -1  -2  10       31.37       28.61      0.66 o
   0  -2  10        2.17        4.24      0.48 o
   1  -2  10     1044.78     1046.95     10.80 o
   2  -2  10        6.80        8.50      0.41 o
   3  -2  10       22.47       18.69      0.69 o
   4  -2  10        0.25        0.05      0.17 o
   5  -2  10      149.49      147.28      6.14 o
   6  -2  10        2.83        3.68      0.28 o
   7  -2  10       34.29       25.84      1.05 o
   8  -2  10       12.47        7.22      0.58 o
  -7  -1  10        4.47        3.85      0.26 o
  -6  -1  10       40.55       35.23      1.10 o
  -5  -1  10        4.50        4.37      0.56 o
  -4  -1  10       25.71       25.86      0.87 o
  -3  -1  10       31.89       30.42      0.88 o
  -2  -1  10        1.16        2.57      0.29 o
  -1  -1  10       31.35       35.72      0.75 o
   0  -1  10        2.59        2.50      0.21 o
   1  -1  10      818.52      981.01     20.81 o
   2  -1  10      304.87      304.25      4.25 o
   3  -1  10      191.52      175.74      3.82 o
   4  -1  10        0.26        0.73      0.29 o
   5  -1  10       32.57       27.45      1.18 o
   6  -1  10       66.63       76.18      1.88 o
   7  -1  10       54.07       57.77      1.70 o
   8  -1  10        2.75        5.32      0.59 o
  -7   0  10        2.82        2.36      0.23 o
  -6   0  10        7.65        7.03      0.35 o
  -5   0  10       15.39       11.84      0.49 o
  -4   0  10      170.77      163.43      6.00 o
  -3   0  10       77.01       59.77      1.48 o
  -2   0  10        1.34        9.41      0.44 o
  -1   0  10        1.12        0.69      0.17 o
   0   0  10       65.17       79.83      1.33 o
   1   0  10      506.23      516.37      4.08 o
   2   0  10     1531.12     1679.73     17.33 o
   3   0  10     1841.23     1819.84     27.85 o
   4   0  10       21.14       23.19      0.95 o
   5   0  10      177.72      160.97      4.03 o
   6   0  10        4.61        3.82      0.43 o
   7   0  10      116.96      116.29      2.50 o
   8   0  10        0.86        0.48      0.58 o
   9   0  10      206.40      196.52      2.01 o
  -7   1  10       19.15       25.58      0.62 o
  -6   1  10        0.15        0.12      0.28 o
  -5   1  10       58.22       55.39      2.44 o
  -4   1  10      109.71      108.89      1.82 o
  -3   1  10       14.80       13.37      0.63 o
  -2   1  10        2.62        1.89      0.19 o
  -1   1  10        2.74        8.48      0.76 o
   0   1  10        0.17        0.71      0.15 o
   1   1  10        0.22        1.10      0.26 o
   2   1  10     3791.13     3751.30     13.25 o
   3   1  10      785.69      703.87     14.02 o
   4   1  10        1.07        1.21      0.31 o
   5   1  10       13.95       12.09      0.61 o
   6   1  10       48.64       48.17      1.25 o
   7   1  10       27.97       32.18      1.18 o
   8   1  10       69.36       68.62      1.74 o
   9   1  10       53.21       35.72      3.05 o
  -7   2  10        1.79        1.02      0.21 o
  -6   2  10        7.14        9.45      0.52 o
  -5   2  10        1.75        1.75      0.28 o
  -4   2  10       35.03       33.46      0.84 o
  -3   2  10        1.77        1.17      0.24 o
  -2   2  10        4.78       10.92      0.39 o
  -1   2  10       18.76       21.51      0.51 o
   0   2  10       15.99       13.19      0.44 o
   1   2  10       40.61       39.48      1.00 o
   2   2  10      765.57      841.83     10.44 o
   3   2  10       87.46       77.26      2.35 o
   4   2  10      339.64      272.48      7.32 o
   5   2  10        5.32        3.86      0.43 o
   6   2  10       49.77       42.75      1.08 o
   7   2  10        2.94        2.12      0.40 o
   8   2  10        6.54        6.29      0.72 o
   9   2  10      128.00      101.71      1.59 o
  -7   3  10       23.00       29.31      1.18 o
  -6   3  10       11.29       10.15      0.63 o
  -5   3  10       96.00       91.88      3.50 o
  -4   3  10        3.45        2.42      0.22 o
  -3   3  10        5.87        4.71      0.28 o
  -2   3  10       15.63       16.11      0.46 o
  -1   3  10        3.90       26.64      1.33 o
   0   3  10        3.69        3.06      0.26 o
   1   3  10       13.26       49.14      1.52 o
   2   3  10     1177.69     1115.77     15.58 o
   3   3  10      130.58      184.54      8.24 o
   4   3  10       89.52       83.66      1.85 o
   5   3  10        2.41        3.21      0.47 o
   6   3  10        8.54        6.65      0.55 o
   7   3  10      114.13      119.28      3.54 o
   8   3  10      128.00      150.36      3.85 o
   9   3  10        8.76        9.84      0.95 o
  -7   4  10        2.95        3.16      0.49 o
  -6   4  10       68.80       65.85      1.21 o
  -5   4  10      220.32      221.83     11.97 o
  -4   4  10        0.09       -0.14      0.16 o
  -3   4  10        9.55        8.47      0.36 o
  -2   4  10        0.94        2.66      0.30 o
  -1   4  10        5.59        7.04      0.33 o
   0   4  10       11.69       11.48      0.44 o
   1   4  10      504.67      489.22      7.60 o
   3   4  10      370.36      393.49      4.90 o
   4   4  10      193.94      160.79      3.47 o
   5   4  10       11.17        9.88      0.72 o
   6   4  10        7.76        7.06      1.34 o
   7   4  10        0.00       -0.65      0.77 o
   8   4  10       21.19       23.43      1.60 o
   9   4  10        0.26       -0.47      0.45 o
  -7   5  10        6.69        6.08      0.39 o
  -6   5  10       60.37       60.79      3.19 o
  -5   5  10       99.73      122.67     10.45 o
  -4   5  10        0.00        0.13      0.23 o
  -3   5  10        3.25        2.10      0.20 o
  -2   5  10       62.06       55.74      1.21 o
  -1   5  10       27.07       23.67      0.59 o
   0   5  10       32.09       28.16      0.79 o
   1   5  10      366.23      333.10      4.52 o
   2   5  10       30.71       30.95      1.29 o
   3   5  10       45.84       93.14      3.21 o
   4   5  10      233.16      229.01     10.30 o
   5   5  10       70.08       72.88      1.71 o
   6   5  10       40.99       42.93      6.07 o
   7   5  10        5.33        4.59      0.58 o
   8   5  10       32.07       36.17      6.56 o
  -6   6  10        2.22        3.25      0.23 o
  -5   6  10       42.38       54.87      1.27 o
  -4   6  10       48.45       56.97      2.04 o
  -3   6  10       11.54       13.72      0.50 o
  -2   6  10       66.40       55.09      0.92 o
  -1   6  10       28.84       25.03      0.68 o
   0   6  10      208.38      186.07      4.49 o
   1   6  10       14.50       14.07      0.79 o
   2   6  10      189.41      189.21     18.28 o
   3   6  10        2.20        3.12      0.32 o
   4   6  10       25.25       18.76      0.77 o
   5   6  10        5.07        5.62      0.59 o
   6   6  10       19.63       19.62      2.68 o
   7   6  10        0.33        0.14      0.35 o
   8   6  10       11.12       10.98      0.59 o
  -6   7  10        0.18        0.18      0.15 o
  -5   7  10       14.34       13.71      0.62 o
  -4   7  10        7.43        9.12      0.46 o
  -3   7  10       11.41        8.27      0.43 o
  -2   7  10       38.36       37.15      0.78 o
  -1   7  10       65.24       61.91      1.11 o
   0   7  10        2.59        2.34      0.31 o
   1   7  10        0.04        0.36      0.32 o
   2   7  10        1.24        2.46      0.30 o
   3   7  10       12.50       12.48      0.76 o
   4   7  10       16.00       17.11      1.11 o
   5   7  10      145.72      157.58     14.39 o
   6   7  10        0.22        0.88      0.31 o
   7   7  10       13.17       14.66      1.15 o
  -5   8  10       24.35       24.44      0.75 o
  -4   8  10        3.79        3.28      0.29 o
  -3   8  10        0.05       -0.20      0.19 o
  -2   8  10        0.00       -0.01      0.18 o
  -1   8  10       12.02       10.53      0.56 o
   0   8  10      590.64      563.72     17.12 o
   1   8  10      101.26      101.95      4.83 o
   2   8  10       25.69       32.13      1.22 o
   3   8  10        3.57        3.58      0.57 o
   4   8  10       19.24       19.67      0.93 o
   5   8  10        0.39        0.58      0.29 o
   6   8  10      104.79      102.44      1.63 o
   7   8  10        5.34        4.90      0.53 o
  -4   9  10        4.04        3.88      0.33 o
  -3   9  10        4.33        4.99      0.29 o
  -2   9  10        0.03        0.10      0.15 o
  -1   9  10       44.15       52.69      1.27 o
   0   9  10       68.01       66.96      1.25 o
   1   9  10       54.86       48.88      1.34 o
   2   9  10       27.46       23.07      0.93 o
   3   9  10       25.42       27.49      0.79 o
   4   9  10       13.28       12.14      1.71 o
   5   9  10        6.11        6.99      0.68 o
  -2  10  10        6.91        5.65      0.24 o
  -1  10  10       30.87       29.27      2.62 o
   0  10  10       60.77       52.95      4.78 o
   1  10  10      535.98      582.03      7.77 o
   2  10  10        0.04        2.34      0.23 o
   3  10  10       18.37       16.10      1.47 o
   4  10  10       15.22       13.89      0.64 o
  -1  -5  11        0.66        0.85      0.18 o
   0  -5  11        0.28        0.26      0.16 o
   1  -5  11        0.97        0.39      0.12 o
   2  -5  11        0.64        0.44      0.16 o
   3  -5  11       85.06       82.70      1.51 o
  -3  -4  11        1.80        0.76      0.17 o
  -2  -4  11       68.09       62.81      1.16 o
  -1  -4  11       14.02       11.29      0.51 o
   0  -4  11        0.20       -0.05      0.15 o
   1  -4  11       63.71       66.75      3.54 o
   2  -4  11       74.41       91.36      3.50 o
   3  -4  11       58.13       65.81      1.55 o
   4  -4  11        4.50        6.98      0.48 o
   5  -4  11       26.46       30.90      2.92 o
  -4  -3  11       11.72        9.89      0.34 o
  -3  -3  11       30.14       26.39      0.64 o
  -2  -3  11       79.02       82.58      1.30 o
  -1  -3  11       65.91       72.60      1.30 o
   0  -3  11        1.26        1.13      0.26 o
   1  -3  11       59.69       56.89      2.12 o
   2  -3  11       14.39       14.03      0.85 o
   3  -3  11      124.58      158.43      4.74 o
   4  -3  11      388.37      445.12      3.91 o
   5  -3  11       41.00       39.55      1.01 o
   6  -3  11        0.71        1.60      0.28 o
  -5  -2  11        0.24       -0.01      0.09 o
  -4  -2  11        0.95        0.76      0.15 o
  -3  -2  11       21.84       19.41      0.52 o
  -2  -2  11       81.77       78.25      1.86 o
  -1  -2  11       34.49       32.88      0.76 o
   0  -2  11        5.17        3.85      0.31 o
   1  -2  11      247.73      244.61      6.07 o
   2  -2  11        3.31        3.97      0.34 o
   3  -2  11        0.60        0.41      0.21 o
   4  -2  11        1.50        1.39      0.21 o
   5  -2  11        0.76        0.41      0.18 o
   6  -2  11        0.37        0.73      0.21 o
   7  -2  11      110.79      121.43      2.92 o
  -6  -1  11        0.24        0.12      0.11 o
  -5  -1  11        1.61        1.15      0.17 o
  -4  -1  11        3.61        1.93      0.23 o
  -3  -1  11        8.34        3.84      0.31 o
  -2  -1  11        0.42        0.22      0.20 o
  -1  -1  11       49.45       46.14      0.86 o
   0  -1  11       43.90       48.03      0.77 o
   1  -1  11      273.61      314.34     11.12 o
   2  -1  11       45.97       45.99      0.88 o
   3  -1  11       57.45       53.61      0.96 o
   4  -1  11        1.33        0.59      0.24 o
   5  -1  11       10.60       11.01      0.49 o
   6  -1  11       78.89       80.35      1.66 o
   7  -1  11        5.05        4.40      0.31 o
  -6   0  11       12.52       12.11      0.46 o
  -5   0  11        0.00        0.03      0.18 o
  -4   0  11      119.94      109.28      2.79 o
  -3   0  11       59.90       55.76      1.07 o
  -2   0  11        4.15       12.85      0.56 o
  -1   0  11       43.69       40.36      0.87 o
   0   0  11        0.26        0.99      0.18 o
   1   0  11      135.27      131.76      1.33 o
   2   0  11        6.91        6.67      0.35 o
   3   0  11      422.80      456.94      8.37 o
   4   0  11       73.18       70.99      1.67 o
   5   0  11      134.27      123.15      2.77 o
   6   0  11        4.31        4.78      0.44 o
   7   0  11       58.05       60.95      2.84 o
   8   0  11       38.07       40.85      0.78 o
  -6   1  11        3.28        2.44      0.25 o
  -5   1  11        9.54        8.73      0.41 o
  -4   1  11      140.77      136.03      2.18 o
  -3   1  11        8.11        6.65      0.37 o
  -2   1  11      137.29      112.43      1.87 o
  -1   1  11       47.28       67.49      0.98 o
   0   1  11        2.02        2.42      0.25 o
   1   1  11       16.33       29.19      0.78 o
   2   1  11        3.70        3.29      0.28 o
   3   1  11      252.22      250.23      3.56 o
   4   1  11      268.82      286.21      3.00 o
   5   1  11       72.31       59.07      1.31 o
   6   1  11        0.15        0.66      0.28 o
   7   1  11        0.74        1.11      0.32 o
   8   1  11       22.41       18.67      0.82 o
  -6   2  11       19.66       15.16      1.16 o
  -5   2  11        5.97        7.00      0.30 o
  -4   2  11       13.95       16.89      0.70 o
  -3   2  11       47.55       46.01      1.18 o
  -2   2  11      166.28      204.97      5.26 o
  -1   2  11       34.20       31.63      0.60 o
   0   2  11       18.63       12.19      0.42 o
   1   2  11       84.85       72.98      1.07 o
   2   2  11       12.08       16.85      0.66 o
   3   2  11      229.30      214.66      3.30 o
   4   2  11      235.60      203.20      3.65 o
   5   2  11      772.45      679.45      6.00 o
   6   2  11       32.42       29.43      0.91 o
   7   2  11       30.17       29.53      0.89 o
   8   2  11       15.47       13.25      1.00 o
  -6   3  11       34.52       35.39      2.44 o
  -5   3  11        4.68        8.55      0.36 o
  -4   3  11        2.96        4.37      0.30 o
  -3   3  11      116.64      155.95      1.65 o
  -2   3  11      247.79      194.96      2.19 o
  -1   3  11        2.98        7.56      0.35 o
   0   3  11        2.85        1.80      0.24 o
   1   3  11        0.11       19.43      1.69 o
   2   3  11       48.90       40.69      1.22 o
   3   3  11       19.75       29.70      2.77 o
   4   3  11     2769.38     2613.97     11.91 o
   5   3  11       20.19       15.90      1.01 o
   6   3  11        0.00        0.37      0.33 o
   7   3  11       85.16       82.60      3.04 o
   8   3  11       64.87       65.96      2.22 o
  -6   4  11       17.88       18.86      0.74 o
  -5   4  11        5.54        6.37      0.41 o
  -4   4  11        5.44        6.17      0.63 o
  -3   4  11       18.57       19.47      0.57 o
  -2   4  11       14.16       16.42      0.64 o
  -1   4  11        0.96        0.85      0.18 o
   0   4  11        0.28        0.11      0.21 o
   1   4  11      106.48       89.93      1.82 o
   2   4  11       29.26       30.19      1.49 o
   3   4  11        1.74        1.66      0.29 o
   4   4  11      300.36      288.78     10.09 o
   5   4  11      123.02      112.11      2.87 o
   6   4  11       17.19       15.85      1.90 o
   7   4  11       32.33       32.23      4.56 o
   8   4  11       22.22       24.02      1.35 o
  -6   5  11       24.90       25.04      0.67 o
  -5   5  11        1.88        3.69      0.37 o
  -4   5  11       47.96       47.27      1.17 o
  -3   5  11       18.01       31.57      3.33 o
  -2   5  11        0.91        0.56      0.17 o
  -1   5  11       14.95       11.32      0.40 o
   0   5  11        0.37        0.45      0.21 o
   1   5  11        0.47        3.07      0.50 o
   2   5  11        0.09        0.20      0.23 o
   3   5  11        1.97       35.63      2.99 o
   4   5  11      370.68      388.39     22.54 o
   5   5  11      212.77      203.96      3.77 o
   6   5  11      321.29      306.76      7.11 o
   7   5  11        9.52        9.62      2.02 o
   8   5  11        3.14        3.06      0.55 o
  -6   6  11        2.41        2.89      0.61 o
  -5   6  11       72.02       86.49      1.77 o
  -4   6  11       73.29       68.89      3.91 o
  -3   6  11      132.73      128.04      5.28 o
  -2   6  11        0.47        0.51      0.18 o
  -1   6  11       38.14       34.11      0.74 o
   0   6  11       17.64       15.07      0.53 o
   1   6  11        0.69        0.49      0.25 o
   2   6  11       37.12       40.98      1.26 o
   3   6  11       31.69       32.81      1.90 o
   4   6  11       46.38       67.27      5.56 o
   5   6  11       86.97      111.10      3.29 o
   6   6  11       34.89       30.90      3.28 o
   7   6  11        8.40        9.02      1.03 o
  -5   7  11        0.00        0.13      0.13 o
  -4   7  11       74.64       69.14      2.55 o
  -3   7  11        0.86        1.28      0.25 o
  -2   7  11        8.59        7.77      0.35 o
  -1   7  11        1.64        1.72      0.23 o
   0   7  11       25.13       24.53      0.97 o
   1   7  11       32.58       33.35      1.74 o
   2   7  11       43.39       51.73      1.48 o
   3   7  11       17.99       13.45      0.81 o
   4   7  11        0.96        0.72      0.40 o
   5   7  11        6.05        7.17      0.90 o
   6   7  11      167.74      190.64      9.07 o
   7   7  11       38.70       35.86      1.35 o
  -4   8  11        5.85        5.05      0.27 o
  -3   8  11       12.87       12.71      0.42 o
  -2   8  11       45.12       44.66      0.76 o
  -1   8  11       10.39       10.17      0.37 o
   0   8  11        0.01        0.55      0.22 o
   1   8  11       28.87       29.73      1.11 o
   2   8  11       27.26       28.21      0.91 o
   3   8  11        0.57        0.43      0.24 o
   4   8  11        1.03        0.98      0.26 o
   5   8  11        7.98        5.83      1.72 o
   6   8  11       23.30       28.41      0.83 o
  -3   9  11       50.58       44.16      1.13 o
  -2   9  11        3.55        2.26      0.22 o
  -1   9  11        8.56        6.88      0.37 o
   0   9  11       48.49       40.55      1.08 o
   1   9  11        4.94        3.96      0.40 o
   2   9  11        2.31        2.79      0.27 o
   3   9  11       19.78       16.25      0.58 o
   4   9  11        7.30        8.60      1.40 o
   5   9  11        0.04        0.33      0.28 o
  -1  10  11        6.20        6.04      0.45 o
   0  10  11        3.70        2.11      0.28 o
   1  10  11        0.90        0.34      0.15 o
   2  10  11      321.56      177.91      2.58 o
  -1  -4  12        6.51        5.59      1.10 o
   0  -4  12        8.20        7.09      0.29 o
   1  -4  12        3.99        6.35      0.40 o
   2  -4  12        5.91        3.93      0.23 o
   3  -4  12       28.61       36.90      0.90 o
  -3  -3  12        2.59        2.75      0.24 o
  -2  -3  12       70.62       55.34      1.16 o
  -1  -3  12       19.87       16.93      0.76 o
   0  -3  12       15.73       14.78      0.50 o
   1  -3  12        0.00        0.09      0.18 o
   2  -3  12        3.38        2.87      0.23 o
   3  -3  12       21.55       24.29      0.71 o
   4  -3  12        0.24        0.30      0.16 o
   5  -3  12        6.01        7.87      0.85 o
  -4  -2  12        1.40        4.92      0.32 o
  -3  -2  12        0.45        0.26      0.13 o
  -2  -2  12       12.25       14.60      0.78 o
  -1  -2  12       55.54       47.68      1.23 o
   0  -2  12       30.29       34.49      1.26 o
   1  -2  12        4.64        4.34      0.35 o
   2  -2  12       20.92       20.61      1.49 o
   3  -2  12      100.86      108.50      6.00 o
   4  -2  12       43.51       54.70      1.30 o
   5  -2  12        0.34        0.79      0.20 o
   6  -2  12        7.70        3.72      0.57 o
  -4  -1  12       30.75       23.29      0.66 o
  -3  -1  12        8.08        9.09      0.41 o
  -2  -1  12        0.15        0.43      0.21 o
  -1  -1  12      120.08      127.16      2.51 o
   0  -1  12      103.27      113.26      1.99 o
   1  -1  12       43.32       54.89      1.55 o
   2  -1  12        9.24        9.43      0.52 o
   3  -1  12       19.04       18.69      0.87 o
   4  -1  12       32.08       33.85      0.75 o
   5  -1  12       16.28       16.27      0.71 o
   6  -1  12      107.53      118.40      4.21 o
  -5   0  12      104.79       93.97      2.38 o
  -4   0  12       70.04       65.85      2.69 o
  -3   0  12       18.50       18.17      0.53 o
  -2   0  12        1.73        4.20      0.28 o
  -1   0  12      108.23      105.84      1.43 o
   0   0  12        6.05       13.00      0.56 o
   1   0  12        6.08        6.39      0.33 o
   2   0  12       13.17       10.07      0.42 o
   3   0  12      172.03      180.01      5.56 o
   4   0  12        0.59        0.41      0.19 o
   5   0  12      104.97      105.34      1.55 o
   6   0  12        1.48        0.65      0.20 o
   7   0  12        7.34        8.48      0.36 o
  -5   1  12       21.65       16.88      0.91 o
  -4   1  12        2.21        2.55      0.30 o
  -3   1  12        6.11        5.40      0.38 o
  -2   1  12       25.38       21.63      0.58 o
  -1   1  12        4.04        5.62      0.37 o
   0   1  12        5.99        4.79      0.32 o
   1   1  12        5.12       25.28      0.99 o
   2   1  12       58.83       55.72      0.92 o
   3   1  12        1.97        1.12      0.24 o
   4   1  12       14.58       13.33      0.67 o
   5   1  12       22.63       19.36      0.89 o
   6   1  12        0.18        0.52      0.26 o
   7   1  12       36.47       40.11      2.39 o
  -5   2  12       18.35       15.08      0.61 o
  -4   2  12        2.45        1.50      0.19 o
  -3   2  12        0.08        0.17      0.15 o
  -2   2  12       86.29      107.48      3.14 o
  -1   2  12       14.17       10.23      0.41 o
   0   2  12       11.36       14.50      0.48 o
   1   2  12       81.13       79.25      1.25 o
   2   2  12        5.44       30.15      0.96 o
   3   2  12      117.24      113.65      2.84 o
   4   2  12        0.96        2.36      0.36 o
   5   2  12      107.63      104.54      3.06 o
   6   2  12       16.82       13.23      1.32 o
   7   2  12        4.08        4.87      0.47 o
  -5   3  12        4.90        4.86      0.24 o
  -4   3  12        0.50        1.65      0.19 o
  -3   3  12        0.01        0.36      0.16 o
  -2   3  12      251.22      246.14      2.39 o
  -1   3  12        1.71        5.31      0.39 o
   0   3  12       66.79       55.36      0.96 o
   1   3  12        6.23       20.37      0.81 o
   2   3  12       10.13        7.28      0.44 o
   3   3  12       22.89       24.52      0.88 o
   4   3  12       31.40       31.97      1.71 o
   5   3  12      417.86      384.92      5.14 o
   6   3  12      159.96      173.56      6.86 o
   7   3  12       41.88       46.04      2.52 o
  -5   4  12        2.22        3.55      0.44 o
  -4   4  12        0.01        0.30      0.13 o
  -3   4  12        0.21        0.19      0.16 o
  -2   4  12       19.52       22.85      0.61 o
  -1   4  12       78.15       70.76      1.33 o
   0   4  12       78.58      106.81      7.38 o
   1   4  12       32.61       25.80      0.87 o
   2   4  12        3.22       11.71      0.86 o
   3   4  12      115.61      108.04      3.24 o
   4   4  12       20.03       23.31      0.72 o
   5   4  12        0.25        0.69      0.34 o
   6   4  12      174.93      173.69      2.99 o
   7   4  12      184.58      150.27     27.14 o
  -5   5  12       17.00       22.27      1.14 o
  -4   5  12        7.92       12.80      0.46 o
  -3   5  12        3.97        6.05      0.53 o
  -2   5  12        2.04        3.03      0.24 o
  -1   5  12       72.30       60.99      2.04 o
   0   5  12      240.52      233.63      3.29 o
   1   5  12       23.33       31.95      1.34 o
   2   5  12        8.09        7.10      0.42 o
   3   5  12        5.88       22.63      1.52 o
   4   5  12        1.94        1.55      0.25 o
   5   5  12        9.85       12.62      0.62 o
   6   5  12      794.96      823.42     71.67 o
   7   5  12       20.33       26.09      7.95 o
  -5   6  12      349.31      337.36      2.31 o
  -4   6  12       17.12       20.29      0.75 o
  -3   6  12        6.83        7.61      0.40 o
  -2   6  12       28.28       27.05      0.72 o
  -1   6  12       46.83       43.99      1.49 o
   0   6  12        1.96        2.74      0.39 o
   1   6  12        6.26        7.53      0.59 o
   2   6  12        2.72        1.71      0.29 o
   3   6  12       18.85       16.29      0.77 o
   4   6  12        7.73       53.91      5.23 o
   5   6  12      135.67      137.01     19.80 o
   6   6  12       88.40       93.89      2.40 o
   7   6  12        7.65        4.02      0.49 o
  -4   7  12       16.39       14.98      0.43 o
  -3   7  12       30.04       30.48      0.62 o
  -2   7  12       92.05       85.89      1.77 o
  -1   7  12        7.18        7.14      0.43 o
   0   7  12        1.33        1.00      0.24 o
   1   7  12       12.90       13.36      0.96 o
   2   7  12        0.96        0.68      0.23 o
   3   7  12       25.04       29.53      1.20 o
   4   7  12        9.50        8.87      0.60 o
   5   7  12       14.11       45.57     14.23 o
   6   7  12      134.66      139.72      2.56 o
  -3   8  12       23.01       20.55      0.46 o
  -2   8  12        7.09        3.02      0.39 o
  -1   8  12       18.44       13.84      0.90 o
   0   8  12        0.88        1.08      0.18 o
   1   8  12       68.31       63.87      4.76 o
   2   8  12        0.21        0.16      0.23 o
   3   8  12        0.43        0.18      0.21 o
   4   8  12        3.43        3.31      0.33 o
   5   8  12        5.05        4.45      0.35 o
  -1   9  12        1.02        0.77      0.20 o
   0   9  12        6.68        5.42      0.74 o
   1   9  12        2.15        1.24      0.19 o
   2   9  12       13.05        9.05      0.44 o
   3   9  12        9.15        6.42      0.86 o
   1  -3  13        0.56        0.33      0.12 o
  -2  -2  13       30.77       35.03      2.18 o
  -1  -2  13       59.88       64.85      3.99 o
   0  -2  13        2.17        0.84      0.18 o
   1  -2  13        0.00        0.17      0.17 o
   2  -2  13        0.59        0.67      0.21 o
   3  -2  13       34.85       53.50      1.22 o
   4  -2  13        9.84        8.03      0.37 o
  -3  -1  13        0.14       25.36      3.66 o
  -2  -1  13      246.66      251.45      3.37 o
  -1  -1  13        5.61        6.98      0.38 o
   0  -1  13       63.14       57.81      1.95 o
   1  -1  13        0.01       -0.06      0.18 o
   2  -1  13        5.18        6.03      0.36 o
   3  -1  13       11.47       10.72      0.41 o
   4  -1  13       25.80       27.07      1.35 o
   5  -1  13        1.27        1.02      0.21 o
  -3   0  13       79.39       75.72      1.09 o
  -2   0  13       17.97       57.23      0.92 o
  -1   0  13       11.44        8.68      0.41 o
   0   0  13       10.32       19.56      0.57 o
   1   0  13      240.10      235.23      2.07 o
   2   0  13       35.23       39.09      1.10 o
   3   0  13        0.16        0.15      0.17 o
   4   0  13        7.21        6.63      0.34 o
   5   0  13       25.54       28.65      0.76 o
   6   0  13        4.82        4.72      0.37 o
  -4   1  13       51.49       47.20      0.96 o
  -3   1  13        0.14        2.32      0.32 o
  -2   1  13       22.67       24.11      0.72 o
  -1   1  13        4.26       10.88      0.42 o
   0   1  13        0.72        1.13      0.21 o
   1   1  13       65.60      101.33      3.59 o
   2   1  13       59.92       61.15      0.93 o
   3   1  13        0.12        0.63      0.19 o
   4   1  13      155.63      152.21      5.38 o
   5   1  13       10.66       10.22      0.44 o
   6   1  13       15.31       13.26      0.55 o
  -4   2  13        5.23        6.58      0.40 o
  -3   2  13       76.84       73.63      1.21 o
  -2   2  13        7.95       12.36      0.49 o
  -1   2  13        7.84        5.72      0.28 o
   0   2  13        3.76        4.63      0.32 o
   1   2  13      261.87      243.65      8.45 o
   2   2  13        9.74       26.23      1.77 o
   3   2  13        5.58        5.42      0.31 o
   4   2  13        0.22        0.10      0.18 o
   5   2  13       73.22       71.45      2.70 o
   6   2  13       63.65       66.29      1.17 o
  -4   3  13        0.84        0.49      0.45 o
  -3   3  13       14.71       16.39      0.43 o
  -2   3  13       62.61       70.33      1.63 o
  -1   3  13        1.14        4.63      0.32 o
   0   3  13       33.79       28.47      0.86 o
   1   3  13        1.23        2.25      0.30 o
   2   3  13       10.95        8.82      0.39 o
   3   3  13        4.50        6.02      0.37 o
   4   3  13       70.47       60.48      1.88 o
   5   3  13        3.83        4.26      0.37 o
   6   3  13        2.01        1.44      0.36 o
  -4   4  13        9.24       11.07      0.39 o
  -3   4  13        2.11        0.44      0.13 o
  -2   4  13        0.76        1.02      0.19 o
  -1   4  13       24.80       15.21      0.54 o
   0   4  13       36.12       69.82      6.50 o
   1   4  13       14.65       16.45      0.68 o
   2   4  13       21.46       37.64      2.83 o
   3   4  13        9.71        8.65      0.39 o
   4   4  13        2.97        4.34      0.34 o
   5   4  13       31.40       28.37      1.01 o
   6   4  13       58.47       56.97      0.93 o
  -4   5  13      343.69      359.34     12.99 o
  -3   5  13       14.22       15.20      0.98 o
  -2   5  13        0.75        0.08      0.16 o
  -1   5  13        4.94        2.79      0.25 o
   0   5  13       54.02       47.80      1.82 o
   1   5  13       12.66       11.13      0.63 o
   2   5  13       17.80       21.26      1.14 o
   3   5  13        0.38       47.78      3.26 o
   4   5  13        0.12       -0.19      0.19 o
   5   5  13       10.04       10.24      0.56 o
   6   5  13       38.74       32.81      2.72 o
  -3   6  13        0.21       -0.01      0.13 o
  -2   6  13       22.63       18.08      0.52 o
  -1   6  13        6.11        4.33      0.29 o
   0   6  13        1.86        2.88      0.24 o
   1   6  13       41.34       35.87      0.93 o
   2   6  13       25.27       26.93      0.97 o
   3   6  13        5.79        5.67      0.38 o
   4   6  13        1.15        4.93      0.48 o
   5   6  13       35.23       35.86      0.96 o
  -3   7  13       61.34       61.93      6.56 o
  -2   7  13        7.86        7.68      0.51 o
  -1   7  13       17.60       16.13      0.47 o
   0   7  13        1.22        1.04      0.20 o
   1   7  13       16.61       11.77      0.55 o
   2   7  13      110.89      116.71      4.92 o
   3   7  13        9.39        8.25      0.58 o
   4   7  13        0.11       -0.02      0.16 o
   5   7  13        2.84        5.03      0.33 o
  -1   8  13        1.10        0.94      0.12 o
   0   8  13       49.45       41.27      0.86 o
   1   8  13       38.63       36.98      1.12 o
   2   8  13        3.42        1.72      0.17 o
   3   8  13       13.65       10.70      0.94 o
   0  -1  14        0.02        1.80      0.35 o
   1  -1  14        6.40        7.21      1.05 o
   2  -1  14        7.87        6.86      0.50 o
  -1   0  14      810.53      780.09     30.14 o
   0   0  14       13.78       19.22      1.32 o
   1   0  14       25.72       24.42      1.05 o
   2   0  14        0.97        2.36      0.20 o
   3   0  14        0.12       -0.03      0.13 o
   4   0  14        5.27        3.73      0.39 o
  -2   1  14        8.96       11.48      0.47 o
  -1   1  14       16.87       33.73      0.90 o
   0   1  14      263.65      282.47      3.66 o
   1   1  14        0.46        2.58      0.24 o
   2   1  14       67.44       73.95      2.04 o
   3   1  14        2.65        2.76      0.23 o
   4   1  14        0.01       -0.10      0.20 o
  -2   2  14        5.55        5.07      0.37 o
  -1   2  14       24.94       23.18      0.65 o
   0   2  14       54.05       66.30      1.72 o
   1   2  14        1.47        0.63      0.19 o
   2   2  14       11.31       11.19      0.80 o
   3   2  14      177.69      173.39      2.25 o
   4   2  14        1.69        2.53      0.24 o
   5   2  14        0.64        0.37      0.17 o
  -3   3  14        1.61        1.41      0.19 o
  -2   3  14        4.00        6.82      0.40 o
  -1   3  14        2.99        3.50      0.22 o
   0   3  14       45.96       48.41      1.64 o
   1   3  14        0.29        5.48      0.32 o
   2   3  14        7.71        5.83      0.27 o
   3   3  14       43.81       37.55      0.86 o
   4   3  14       43.23       43.89      1.01 o
   5   3  14        0.66        0.48      0.21 o
  -3   4  14        0.00        0.22      0.14 o
  -2   4  14        0.18        3.27      0.25 o
  -1   4  14       99.83      100.02      1.38 o
   0   4  14        0.89       37.99      2.00 o
   1   4  14       84.03       83.41      2.78 o
   2   4  14        0.30        0.36      0.15 o
   3   4  14      103.27       90.14      1.48 o
   4   4  14       29.39       29.78      0.76 o
   5   4  14        1.39        0.85      0.17 o
  -2   5  14        0.13        0.19      0.10 o
  -1   5  14       18.42       13.18      0.85 o
   0   5  14        3.66        3.36      0.27 o
   1   5  14        1.49        1.59      0.15 o
   2   5  14        0.43        0.27      0.11 o
   3   5  14       12.98       12.81      0.40 o
   4   5  14       18.22       16.18      0.62 o
  -1   6  14       33.96       35.17      5.62 o
   0   6  14       94.78       77.48      2.05 o
   1   6  14       89.51       62.05      9.83 o
   2   6  14        0.96        5.35      0.43 o
   3   6  14        0.58        0.57      0.12 o
   4   6  14       11.24        9.14      0.42 o
   0   7  14       10.62       10.45      1.11 o
   1   7  14       16.26       11.05      0.46 o
   2   7  14       20.60       17.79      0.60 o
   1   2  15      541.26      500.22      6.52 o
   2   2  15        8.27       10.14      0.77 o
   0   3  15       32.39       40.59      2.72 o
   1   3  15       38.66       40.23      1.86 o
   2   3  15      280.55      287.68     17.18 o
   0   4  15        1.72       15.50      0.75 o
   1   4  15       57.84       44.83      0.84 o
   2   4  15        6.41        4.56      0.45 o
 
